# Supplementary material for: Random forest-based modelling to detect biomarkers for prostate cancer progression
Source: Clin Epigenetics. 2019 Oct 22;11:148. doi: 10.1186/s13148-019-0736-8 (PMC6805338; doi:10.1186/s13148-019-0736-8)
Supplement: Supplementary file 1 — Additional file 1: Table S1. Clinical information and cell type composition of discovery cohort samples. [file 13148_2019_736_MOESM1_ESM.xlsx]

## Sheet: Table S1
Supplementary Table S1: Clinical information and cell type composition of discovery cohort samples
Sample name	Prognosis group	Age	Gleason score	T stage	Basal	Stromal	Luminal	Immune	T-Luminal	PEPCI score	BCR	Time from surgery to BCR or last follow-up in months
g04	good	71.1	3+4	pT2	6.69773e-15	39.7916	0	3.14544	57.0629	60.2084	0	60.9
g05	good	64.4	3+3	pT2	2.60635e-15	33.799	0	10.5282	55.6728	66.201	0	72.1
g06	good	67.6	3+3	pT2	4.83393e-15	43.4278	10.916	5.87231	39.7839	45.6562	0	72.2
g07	good	64	4+3	pT2	3.9209e-15	37.9159	0	9.34992	52.7342	62.0841	0	72.3
g08	good	66.5	3+4	pT2	3.97519e-15	21.962	0	4.69132	73.3467	78.038	0	72.1
g13	good	58.3	3+4	pT2	0	33.6074	16.4122	4.3455	45.6349	49.9804	0	72.6
g15	good	62.5	3+4	pT2	5.66264e-15	28.2644	0	10.0792	61.6564	71.7356	0	72.4
g16	good	62.9	3+3	pT2	0	33.8188	0.0865266	9.27909	56.8156	66.0947	0	72.8
g17	good	55.3	4+3	pT2	1.2726e-14	17.4205	0	3.46062	79.1189	82.5795	0	72.8
g18	good	62.6	3+3	pT2	2.71972e-15	36.3008	0	10.528	53.1712	63.6992	0	73
g19	good	69.1	3+3	pT2	0	35.6707	3.01024	4.59976	56.7193	61.319	0	72.5
g20	good	63.4	4+3	pT2	1.92429e-15	43.1365	0	11.2778	45.5858	56.8635	0	72.6
g21	good	64.8	3+4	pT2	5.16603e-15	31.1242	0	2.40964	66.4662	68.8758	0	72.7
g23	good	59.8	3+3	pT2	3.58634e-15	24.8536	0	9.60574	65.5406	75.1464	0	72.4
g24	good	68.1	3+4	pT2	0	33.9604	13.8636	7.69704	44.4789	52.1759	0	72.7
g25	good	63.6	3+3	pT2	3.70693e-15	33.6412	0	6.99474	59.3641	66.3588	0	72.7
g26	good	61.4	3+4	pT2	5.96234e-16	28.7141	0	5.90505	65.3808	71.2859	0	72.8
g27	good	70.2	3+4	pT2	0	28.3463	5.93274	1.53856	64.1824	65.7209	0	69.6
g28	good	52.5	3+4	pT2	0	36.5274	2.74318	6.00819	54.7212	60.7294	0	72.6
g30	good	61.8	3+4	pT2	7.57184e-15	31.6334	0	12.1362	56.2305	68.3666	0	72.8
g34	good	63.8	3+3	pT2	2.50684e-15	39.7021	14.222	8.69112	37.3848	46.0759	0	73
g35	good	52.5	3+3	pT2	1.03362e-15	30.292	0	5.24711	64.4609	69.708	0	72.1
g36	good	65.2	3+4	pT2	5.31814e-15	30.626	0	4.30578	65.0682	69.374	0	72.6
g37	good	65	3+4	pT2	2.51e-15	31.0288	23.7967	5.25391	39.9206	45.1745	0	72.6
g38	good	49.2	3+3	pT2	1.34551e-15	31.1237	0	7.01924	61.857	68.8763	0	61
g40	good	66.4	3+3	pT2	0	40.1829	11.8448	7.37175	40.6005	47.9723	0	72.2
g41	good	65.1	3+4	pT2	8.7694e-15	41.9174	0	11.179	46.9035	58.0826	0	72.5
g42	good	47.2	3+4	pT2	2.5122e-15	46.2538	0	12.6122	41.1339	53.7462	0	72.2
g43	good	67.7	3+4	pT2	0	34.3282	10.0422	10.9248	44.7048	55.6296	0	72.4
g44	good	67.6	3+4	pT2	2.14216e-15	27.6094	0	11.2159	61.1747	72.3906	0	73.1
g45	good	60.2	3+3	pT2	0	33.6426	7.3575	5.97105	53.0289	58.9999	0	72.3
g46	good	62.4	3+3	pT2	3.68259e-15	30.1056	0	9.12413	60.7703	69.8944	0	72.8
g47	good	63.5	3+3	pT2	0	28.3819	6.81261	12.1114	52.6941	64.8055	0	72.3
g48	good	66.3	3+3	pT2	1.7413e-15	35.5593	0	16.9577	47.483	64.4407	0	72.7
g49	good	63.4	3+4	pT2	7.60302e-15	22.8912	0	5.12598	71.9829	77.1088	0	72.2
p02	poor	50.2	4+5	pT3b	1.85113e-15	24.5192	0	6.60551	68.8753	75.4808	1	12.3
p03	poor	71.2	4+3	pT3b	0	29.5129	1.39468	0.358583	68.7338	69.0924	1	2.7
p04	poor	72.3	4+3	pT3b	1.47875e-15	24.0539	0	7.45019	68.4959	75.9461	1	3
p05	poor	71.9	3+4	pT3b	0	33.2041	0.6092	6.93501	59.2517	66.1867	1	12.2
p07	poor	64.9	5+4	pT3b	3.19864e-15	42.2383	0	21.664	36.0977	57.7617	1	11.2
p08	poor	67.9	4+3	pT3b	4.58548e-15	28.2839	0	6.09603	65.6201	71.7161	1	1.4
p09	poor	72.5	3+4	pT3a	0	40.4128	1.31077	9.38868	48.8877	58.2764	1	1.1
p10	poor	62.8	3+4	pT3b	5.43186e-15	26.4607	0	4.70425	68.8351	73.5393	1	6.2
p11	poor	59.4	4+5	pT3b	2.97522e-17	47.5974	0	8.70046	43.7021	52.4026	1	4
p14	poor	68.4	4+5	pT3b	5.15748e-15	34.5248	0	15.478	49.9972	65.4752	1	12.3
p15	poor	64.1	3+4	pT3a	7.58752e-15	34.303	0	2.66339	63.0337	65.697	1	7.8
p16	poor	59.6	4+3	pT3b	7.92497e-15	31.5253	0	15.9174	52.5572	68.4747	1	3.1
p17	poor	73.9	4+5	pT3b	4.98876e-15	44.279	0	13.2716	42.4494	55.721	1	3.2
p18	poor	60	4+5	pT3b	9.55815e-16	37.9647	0	17.498	44.5373	62.0353	1	3.8
p19	poor	65.6	4+5	pT3b	6.49466e-15	17.7749	0	7.15935	75.0657	82.2251	1	9.6
p20	poor	54.1	4+3	pT3b	4.75021e-15	31.6065	0	27.4665	40.927	68.3935	1	2.2
p22	poor	65.3	4+3	pT3b	1.06782e-14	17.1723	0	7.55352	75.2742	82.8277	1	3.7
p23	poor	71.8	5+4	pT3b	7.13251e-15	19.3212	0	18.5249	62.1539	80.6788	1	5.4
p26	poor	69.8	3+4	pT3b	1.1648e-14	26.2819	0	12.739	60.9791	73.7181	1	4.1
p27	poor	69.6	4+3	pT3b	2.39842e-15	40.2234	2.04765	8.57604	49.153	57.729	1	2.8
p28	poor	62.6	5+4	pT3b	5.01017e-15	15.7686	0	5.61374	78.6177	84.2314	1	2.6
p29	poor	56.2	4+5	pT3b	5.47238e-15	24.7861	0	13.0529	62.161	75.2139	1	1.8
p30	poor	56.2	4+3	pT4	3.54488e-15	26.8949	0	15.8939	57.2112	73.1051	1	2.3
p31	poor	66.5	4+3	pT3a	7.98183e-15	24.5858	0	7.85621	67.5579	75.4142	1	10.9
p33	poor	58.5	4+4	pT3b	2.23586e-15	25.6149	0	16.2842	58.1009	74.3851	1	1.6
p34	poor	65.4	4+3	pT3b	5.12687e-15	34.2758	0	3.30302	62.4212	65.7242	1	1.3
p35	poor	52.7	4+4	pT3b	0	45.0926	2.26344	12.8769	39.767	52.644	1	23.8
p38	poor	75.6	4+3	pT3b	4.08935e-15	50.0093	0	12.6473	37.3434	49.9907	1	0.9
p39	poor	62.8	4+3	pT3b	5.48911e-15	38.0708	0	11.1689	50.7603	61.9292	1	3.2
p40	poor	57.6	3+4	pT3b	4.74692e-15	28.769	0	1.3219	69.9091	71.231	1	6.1
p42	poor	68.8	4+3	pT3b	5.69443e-15	23.9485	0	7.48774	68.5638	76.0515	1	3.8
p43	poor	65	4+3	pT3b	3.7945e-15	24.348	0	12.6273	63.0247	75.652	1	0.9
p45	poor	72	4+3	pT3b	5.00443e-15	49.5079	8.72277	4.59517	37.1741	41.7693	1	9.9
p48	poor	72.5	4+4	pT3b	9.42049e-16	18.0795	3.28602e-16	16.1051	65.8154	81.9205	1	2.2
p49	poor	65.6	4+4	pT3b	7.62848e-15	23.3316	0	14.4824	62.186	76.6684	1	21.2
