# Supplementary material for: Random forest-based modelling to detect biomarkers for prostate cancer progression
Source: Clin Epigenetics. 2019 Oct 22;11:148. doi: 10.1186/s13148-019-0736-8 (PMC6805338; doi:10.1186/s13148-019-0736-8)
Supplement: Supplementary file 2 — Additional file 2: Table S2. Full list of CpG sites contributing to the model. [file 13148_2019_736_MOESM2_ESM.xlsx]

## Sheet: Table_S2
Supplementary Table S2: Full list of CpG sites contributing to the model
CpG sites	Chromosome	Position	PC3 ChromHMM	PrEC ChromHMM	LNCaP ChromHMM	Gene assigned	Distance from TSS	Mean decrease, accuracy	Mean decrease, Gini	Mean methylation, good prognosis	Mean methylation, bad prognosis	Mean methylation difference	DMS	FDR-adjusted p-value	Median split	Distance from nearest AR site
cg05754929	chr16	85337137	CTCF+Enhancer	CTCF+Enhancer	CTCF	GSE1	-309684	0.00254541	0.279845	0.637109	0.532056	0.105053	hypo	0.159076	0.600871	10kb-1Mb
cg05754929	chr16	85337137	CTCF+Enhancer	CTCF+Enhancer	CTCF	KIAA0513	240320	0.00254541	0.279845	0.637109	0.532056	0.105053	hypo	0.159076	0.600871	10kb-1Mb
cg09160359	chr15	81294865	Promoter	Promoter	Promoter_Poised	IL16	-222875	0.00253895	0.26084	0.687446	0.582674	0.104772	hypo	0.151398	0.611892	-10kb-1Mb
cg14496282	chr7	544525	Enhancer	Enhancer	Heterochromatin	FAM20C	351557	0.00225591	0.223239	0.508998	0.631316	-0.122318	hyper	0.134765	0.611316	-10kb-1Mb
cg14496282	chr7	544525	Enhancer	Enhancer	Heterochromatin	PDGFA	14505	0.00225591	0.223239	0.508998	0.631316	-0.122318	hyper	0.134765	0.611316	10kb-1Mb
cg07443748	chr22	17073594	Heterochromatin	Heterochromatin	Heterochromatin	CCT8L2	105	0.00219417	0.221948	0.584757	0.434094	0.150663	hypo	0.154032	0.531806	-10kb-1Mb
cg19215671	chr2	237081839	Repressed	Repressed	Heterochromatin	GBX2	-4828	0.00254361	0.214979	0.353902	0.51434	-0.160438	hyper	0.134765	0.317329	10kb-1Mb
cg15547624	chr5	137673577	Promoter	Promoter	Promoter	CDC25C	-6054	0.00296095	0.211273	0.338651	0.23724	0.101411	hypo	0.162803	0.221927	10kb-1Mb
cg15547624	chr5	137673577	Promoter	Promoter	Promoter	KDM3B	-14707	0.00296095	0.211273	0.338651	0.23724	0.101411	hypo	0.162803	0.221927	10kb-1Mb
cg12930882	chr5	37825585	Heterochromatin	Heterochromatin	Heterochromatin	GDNF	10343	0.00165274	0.209023	0.555668	0.454425	0.101243	hypo	0.158074	0.513427	10kb-1Mb
cg12930882	chr5	37825585	Heterochromatin	Heterochromatin	Heterochromatin	NUP155	-454303	0.00165274	0.209023	0.555668	0.454425	0.101243	hypo	0.158074	0.513427	10kb-1Mb
cg26699420	chr16	4938153	Transcribed	Heterochromatin	Transcribed	PPL	48982	0.00204132	0.197491	0.625811	0.515269	0.110542	hypo	0.139466	0.636545	10kb-1Mb
cg26699420	chr16	4938153	Transcribed	Heterochromatin	Transcribed	UBN1	35938	0.00204132	0.197491	0.625811	0.515269	0.110542	hypo	0.139466	0.636545	10kb-1Mb
cg18146506	chr20	2633340	Promoter	Promoter	Promoter	NOP56	550	0.00238221	0.193534	0.430338	0.326587	0.103751	hypo	0.139466	0.354188	10kb-1Mb
cg05766896	chr1	157789933	Heterochromatin	Heterochromatin	Heterochromatin	FCRL1	-39	0.00199298	0.192736	0.656711	0.507936	0.148776	hypo	0.170247	0.673212	>1Mb
cg27317647	chr8	145562760	Repressed	Repressed	Heterochromatin	SCRT1	-2818	0.00197819	0.186059	0.383963	0.503356	-0.119393	hyper	0.19512	0.440241	10kb-1Mb
cg23475035	chr14	54686184	Heterochromatin	Heterochromatin	Heterochromatin	BMP4	-262656	0.0012502	0.185203	0.742495	0.631744	0.110751	hypo	0.185762	0.708255	-10kb-1Mb
cg23475035	chr14	54686184	Heterochromatin	Heterochromatin	Heterochromatin	CDKN3	-177488	0.0012502	0.185203	0.742495	0.631744	0.110751	hypo	0.185762	0.708255	-10kb-1Mb
cg06670380	chr9	68298395	Heterochromatin	Heterochromatin	Heterochromatin	ANKRD20A1	371635	0.00167781	0.184917	0.618818	0.513086	0.105732	hypo	0.141154	0.563189	<-1Mb
cg06670380	chr9	68298395	Heterochromatin	Heterochromatin	Heterochromatin	FOXD4L6	903808	0.00167781	0.184917	0.618818	0.513086	0.105732	hypo	0.141154	0.563189	<-1Mb
cg18761813	chr1	181644542	Heterochromatin	Heterochromatin	Heterochromatin	CACNA1E	191662	0.00166276	0.182201	0.641245	0.53906	0.102186	hypo	0.196056	0.644988	10kb-1Mb
cg18761813	chr1	181644542	Heterochromatin	Heterochromatin	Heterochromatin	ZNF648	386304	0.00166276	0.182201	0.641245	0.53906	0.102186	hypo	0.196056	0.644988	-10kb-1Mb
cg20471736	chr18	61264604	Heterochromatin	Heterochromatin	Heterochromatin	SERPINB13	10005	0.00183374	0.177677	0.822153	0.716195	0.105959	hypo	0.16832	0.748607	-10kb-1Mb
cg20471736	chr18	61264604	Heterochromatin	Heterochromatin	Heterochromatin	SERPINB4	46927	0.00183374	0.177677	0.822153	0.716195	0.105959	hypo	0.16832	0.748607	-10kb-1Mb
cg07076816	chr7	38351154	Heterochromatin	Heterochromatin	Heterochromatin	AMPH	320012	0.00225396	0.172612	0.478508	0.333473	0.145035	hypo	0.171241	0.423047	-10kb-1Mb
cg07076816	chr7	38351154	Heterochromatin	Heterochromatin	Heterochromatin	STARD3NL	133331	0.00225396	0.172612	0.478508	0.333473	0.145035	hypo	0.171241	0.423047	-10kb-1Mb
cg16086373	chr18	5890838	CTCF	Repressed	Heterochromatin	EPB41L3	-346598	0.00166626	0.170462	0.117585	0.255506	-0.137921	hyper	0.134765	0.165091	-10kb-1Mb
cg16086373	chr18	5890838	CTCF	Repressed	Heterochromatin	TMEM200C	5115	0.00166626	0.170462	0.117585	0.255506	-0.137921	hyper	0.134765	0.165091	-10kb-1Mb
cg16734913	chr11	55681277	Heterochromatin	Heterochromatin	Heterochromatin	OR5W2	780	0.00162117	0.167347	0.68844	0.567442	0.120998	hypo	0.185762	0.684093	-10kb-1Mb
cg21000999	chr21	27253974	CTCF	Heterochromatin	Promoter	APP	288997	0.00191558	0.166551	0.568061	0.46387	0.104191	hypo	0.134765	0.479518	-10kb-1Mb
cg05573434	chr4	7648540	Heterochromatin	Heterochromatin	Heterochromatin	AFAP1	293112	0.00118489	0.16617	0.626008	0.517771	0.108237	hypo	0.179619	0.575075	10kb-1Mb
cg05573434	chr4	7648540	Heterochromatin	Heterochromatin	Heterochromatin	PSAPL1	-211841	0.00118489	0.16617	0.626008	0.517771	0.108237	hypo	0.179619	0.575075	10kb-1Mb
cg07043604	chr8	48739256	Enhancer	Enhancer	Enhancer	CEBPD	-87609	0.00149464	0.159048	0.661758	0.553588	0.10817	hypo	0.139466	0.664709	10kb-1Mb
cg07043604	chr8	48739256	Enhancer	Enhancer	Enhancer	PRKDC	133486	0.00149464	0.159048	0.661758	0.553588	0.10817	hypo	0.139466	0.664709	10kb-1Mb
cg16876647	chr2	43451842	Promoter	Promoter	Heterochromatin	HAAO	-432111	0.00228089	0.15899	0.703149	0.400977	0.302172	hypo	0.139466	0.280631	10kb-1Mb
cg16876647	chr2	43451842	Promoter	Promoter	Heterochromatin	ZFP36L2	1905	0.00228089	0.15899	0.703149	0.400977	0.302172	hypo	0.139466	0.280631	-10kb-1Mb
cg20437660	chr8	56367005	Heterochromatin	Heterochromatin	Heterochromatin	TGS1	-318695	0.00117731	0.158276	0.678962	0.544122	0.134839	hypo	0.135657	0.633978	-10kb-1Mb
cg20437660	chr8	56367005	Heterochromatin	Heterochromatin	Heterochromatin	XKR4	352057	0.00117731	0.158276	0.678962	0.544122	0.134839	hypo	0.135657	0.633978	-10kb-1Mb
cg16206813	chr5	3122162	Heterochromatin	Heterochromatin	Heterochromatin	C5orf38	369901	0.00112541	0.157984	0.51741	0.385545	0.131865	hypo	0.170076	0.42603	-10kb-1Mb
cg16206813	chr5	3122162	Heterochromatin	Heterochromatin	Heterochromatin	IRX1	-474005	0.00112541	0.157984	0.51741	0.385545	0.131865	hypo	0.170076	0.42603	-10kb-1Mb
cg18904552	chr10	93624759	Heterochromatin	Heterochromatin	Transcribed	FGFBP3	44480	0.00182119	0.150254	0.638271	0.520646	0.117625	hypo	0.158074	0.538679	-10kb-1Mb
cg18904552	chr10	93624759	Heterochromatin	Heterochromatin	Transcribed	TNKS2	66691	0.00182119	0.150254	0.638271	0.520646	0.117625	hypo	0.158074	0.538679	-10kb-1Mb
cg13432241	chr4	154389285	Promoter	Transcribed	Transcribed	TLR2	-233366	0.0011381	0.145422	0.477824	0.334819	0.143005	hypo	0.151398	0.374362	10kb-1Mb
cg24100636	chr12	3600087	Heterochromatin	Promoter	Heterochromatin	PRMT8	-314	0.00101548	0.145156	0.280459	0.445656	-0.165197	hyper	0.134765	0.314222	10kb-1Mb
cg16377872	chr19	15084823	Heterochromatin	Heterochromatin	Heterochromatin	SLC1A6	-1094	0.00140999	0.143848	0.746758	0.640723	0.106035	hypo	0.17099	0.735628	-10kb-1Mb
cg27212232	chr20	53091600	Heterochromatin	Heterochromatin	Heterochromatin	DOK5	-535	0.00127626	0.143601	0.407245	0.300829	0.106416	hypo	0.185722	0.314949	-10kb-1Mb
cg01959516	chr6	2449276	CTCF	CTCF+Enhancer	Enhancer	GMDS	-203351	0.00113034	0.140777	0.284167	0.165233	0.118934	hypo	0.141154	0.203634	-10kb-1Mb
cg01959516	chr6	2449276	CTCF	CTCF+Enhancer	Enhancer	MYLK4	301923	0.00113034	0.140777	0.284167	0.165233	0.118934	hypo	0.141154	0.203634	10kb-1Mb
cg20411340	chr1	1175370	Promoter	Enhancer	Promoter	B3GALT6	7742	0.00133139	0.138831	0.510465	0.394993	0.115473	hypo	0.134765	0.456533	<-1Mb
cg23925241	chr11	132912309	Heterochromatin	Heterochromatin	Heterochromatin	OPCML	-98744	0.00101777	0.136973	0.615412	0.497857	0.117555	hypo	0.139466	0.495159	-10kb-1Mb
cg23925241	chr11	132912309	Heterochromatin	Heterochromatin	Heterochromatin	SPATA19	803086	0.00101777	0.136973	0.615412	0.497857	0.117555	hypo	0.139466	0.495159	-10kb-1Mb
cg12448298	chr2	115822039	Heterochromatin	Heterochromatin	Heterochromatin	DPP10	-97139	0.000873597	0.136789	0.594451	0.44675	0.147702	hypo	0.134765	0.546386	10kb-1Mb
cg02601618	chr22	17075046	Heterochromatin	Heterochromatin	Heterochromatin	CCT8L2	-1347	0.00201544	0.134821	0.695607	0.56502	0.130587	hypo	0.158074	0.70864	-10kb-1Mb
cg11653134	chr2	66805547	Heterochromatin	Repressed	Heterochromatin	ETAA1	-818903	0.00138414	0.132455	0.399235	0.247685	0.15155	hypo	0.139466	0.421546	-10kb-1Mb
cg11653134	chr2	66805547	Heterochromatin	Repressed	Heterochromatin	MEIS1	143016	0.00138414	0.132455	0.399235	0.247685	0.15155	hypo	0.139466	0.421546	-10kb-1Mb
cg03330490	chr10	94452236	Heterochromatin	Repressed	Promoter_Poised	EXOC6	-156040	0.00113399	0.131395	0.679391	0.543508	0.135883	hypo	0.190215	0.592608	-10kb-1Mb
cg03330490	chr10	94452236	Heterochromatin	Repressed	Promoter_Poised	HHEX	4292	0.00113399	0.131395	0.679391	0.543508	0.135883	hypo	0.190215	0.592608	-10kb-1Mb
cg21046358	chr5	41708556	CTCF	Heterochromatin	CTCF	OXCT1	162064	0.00133622	0.131312	0.40036	0.296351	0.104009	hypo	0.159132	0.363253	-10kb-1Mb
cg21046358	chr5	41708556	CTCF	Heterochromatin	CTCF	PLCXD3	-197854	0.00133622	0.131312	0.40036	0.296351	0.104009	hypo	0.159132	0.363253	10kb-1Mb
cg05141574	chr10	112290177	Promoter	Promoter	Heterochromatin	DUSP5	32582	0.000784747	0.128873	0.250474	0.365593	-0.115119	hyper	0.173944	0.242868	10kb-1Mb
cg05141574	chr10	112290177	Promoter	Promoter	Heterochromatin	SMC3	-37271	0.000784747	0.128873	0.250474	0.365593	-0.115119	hyper	0.173944	0.242868	10kb-1Mb
cg17157798	chr12	129595394	Heterochromatin	Heterochromatin	Heterochromatin	GLT1D1	257314	0.000687156	0.127956	0.642889	0.502319	0.14057	hypo	0.171241	0.648917	-10kb-1Mb
cg17157798	chr12	129595394	Heterochromatin	Heterochromatin	Heterochromatin	TMEM132D	792816	0.000687156	0.127956	0.642889	0.502319	0.14057	hypo	0.171241	0.648917	10kb-1Mb
cg07292311	chr12	124702221	Heterochromatin	Enhancer	Heterochromatin	NCOR2	277576	0.000713569	0.127949	0.587199	0.482497	0.104702	hypo	0.16832	0.526956	10kb-1Mb
cg07292311	chr12	124702221	Heterochromatin	Enhancer	Heterochromatin	ZNF664	244552	0.000713569	0.127949	0.587199	0.482497	0.104702	hypo	0.16832	0.526956	-10kb-1Mb
cg26312149	chr1	179847685	Transcribed	Transcribed	Heterochromatin	TOR1AIP1	-3761	0.000927277	0.127579	0.7593	0.65042	0.10888	hypo	0.159132	0.748543	-10kb-1Mb
cg11967480	chr10	112290198	Promoter	Promoter	Heterochromatin	DUSP5	32603	0.000740416	0.12607	0.357471	0.511559	-0.154088	hyper	0.154032	0.402286	10kb-1Mb
cg11967480	chr10	112290198	Promoter	Promoter	Heterochromatin	SMC3	-37250	0.000740416	0.12607	0.357471	0.511559	-0.154088	hyper	0.154032	0.402286	10kb-1Mb
cg21837192	chr12	54398765	Heterochromatin	Repressed	Heterochromatin	HOXC8	-4066	0.00103246	0.125103	0.300268	0.433381	-0.133114	hyper	0.141154	0.255434	-10kb-1Mb
cg21181391	chr8	88886411	Heterochromatin	Heterochromatin	Heterochromatin	MMP16	453305	0.00084079	0.124867	0.73606	0.620131	0.115929	hypo	0.195315	0.663011	>1Mb
cg12092201	chr2	43451775	Promoter	Promoter	Heterochromatin	HAAO	-432044	0.00158627	0.122542	0.473473	0.285016	0.188457	hypo	0.185762	0.212698	10kb-1Mb
cg12092201	chr2	43451775	Promoter	Promoter	Heterochromatin	ZFP36L2	1972	0.00158627	0.122542	0.473473	0.285016	0.188457	hypo	0.185762	0.212698	-10kb-1Mb
cg00876273	chr10	94452311	Heterochromatin	Repressed	Promoter_Poised	EXOC6	-155965	0.000788366	0.122427	0.493656	0.358132	0.135525	hypo	0.18415	0.41163	-10kb-1Mb
cg00876273	chr10	94452311	Heterochromatin	Repressed	Promoter_Poised	HHEX	4367	0.000788366	0.122427	0.493656	0.358132	0.135525	hypo	0.18415	0.41163	-10kb-1Mb
cg12818557	chr8	89340139	Heterochromatin	Promoter	Promoter	MMP16	-423	0.000839706	0.122408	0.32862	0.502944	-0.174325	hyper	0.139466	0.425909	-10kb-1Mb
cg03456213	chr9	97767954	Promoter	Promoter	Promoter_Poised	C9orf3	245889	0.000782038	0.121188	0.378762	0.231656	0.147106	hypo	0.139466	0.325981	10kb-1Mb
cg03456213	chr9	97767954	Promoter	Promoter	Promoter_Poised	FANCC	312029	0.000782038	0.121188	0.378762	0.231656	0.147106	hypo	0.139466	0.325981	10kb-1Mb
cg09202851	chr11	567966	Promoter	Promoter	Promoter	PHRF1	-8554	0.000669663	0.120838	0.571031	0.465481	0.10555	hypo	0.139466	0.523714	-10kb-1Mb
cg09202851	chr11	567966	Promoter	Promoter	Promoter	RASSF7	6915	0.000669663	0.120838	0.571031	0.465481	0.10555	hypo	0.139466	0.523714	-10kb-1Mb
cg00352576	chr9	135454197	Heterochromatin	Repressed	Heterochromatin	BARHL1	-3374	0.000786526	0.117163	0.538461	0.429954	0.108507	hypo	0.173005	0.475713	-10kb-1Mb
cg04211581	chr6	152011656	CTCF	Heterochromatin	Transcribed	ESR1	26	0.00085867	0.117083	0.458477	0.31683	0.141647	hypo	0.134765	0.39932	<1kb
cg06459104	chr18	5456880	Heterochromatin	Heterochromatin	Heterochromatin	EPB41L3	87360	0.000540517	0.117002	0.335781	0.233363	0.102418	hypo	0.171241	0.260011	-10kb-1Mb
cg06459104	chr18	5456880	Heterochromatin	Heterochromatin	Heterochromatin	ZBTB14	-160842	0.000540517	0.117002	0.335781	0.233363	0.102418	hypo	0.171241	0.260011	-10kb-1Mb
cg10833551	chr11	30649517	Heterochromatin	Heterochromatin	Heterochromatin	DCDC1	741803	0.000791746	0.116802	0.620003	0.501636	0.118366	hypo	0.190215	0.637313	-10kb-1Mb
cg10833551	chr11	30649517	Heterochromatin	Heterochromatin	Heterochromatin	MPPED2	-47475	0.000791746	0.116802	0.620003	0.501636	0.118366	hypo	0.190215	0.637313	10kb-1Mb
cg24690071	chr13	100635352	Poised_Promoter	Repressed	Promoter	PCCA	-105984	0.00117063	0.116259	0.482731	0.321962	0.160769	hypo	0.161828	0.424375	-10kb-1Mb
cg24690071	chr13	100635352	Poised_Promoter	Repressed	Promoter	ZIC2	1327	0.00117063	0.116259	0.482731	0.321962	0.160769	hypo	0.161828	0.424375	-10kb-1Mb
cg23356944	chr14	97924509	Heterochromatin	Heterochromatin	Heterochromatin	VRK1	660869	0.00121054	0.116021	0.545899	0.422308	0.123591	hypo	0.134765	0.530434	10kb-1Mb
cg00874055	chr1	236306673	Promoter	Promoter	Promoter_Poised	GPR137B	842	0.00106316	0.115871	0.487151	0.342	0.145151	hypo	0.196811	0.43154	-10kb-1Mb
cg06580523	chr12	132908454	Repressed	Heterochromatin	Heterochromatin	GALNT9	-217882	0.00105092	0.113108	0.617672	0.504244	0.113428	hypo	0.134765	0.543206	10kb-1Mb
cg10562114	chr10	120790501	Promoter	Promoter	Promoter	EIF3A	49814	0.000745473	0.112334	0.352994	0.229855	0.123139	hypo	0.159076	0.255581	10kb-1Mb
cg10562114	chr10	120790501	Promoter	Promoter	Promoter	NANOS1	1274	0.000745473	0.112334	0.352994	0.229855	0.123139	hypo	0.159076	0.255581	10kb-1Mb
cg20245520	chr7	157185279	Transcribed	Heterochromatin	Enhancer	DNAJB6	55620	0.00105991	0.11078	0.655834	0.539491	0.116343	hypo	0.141154	0.587593	10kb-1Mb
cg25335841	chr7	38351094	Heterochromatin	Heterochromatin	Heterochromatin	AMPH	320072	0.00085409	0.110536	0.620252	0.446628	0.173624	hypo	0.16832	0.527298	-10kb-1Mb
cg25335841	chr7	38351094	Heterochromatin	Heterochromatin	Heterochromatin	STARD3NL	133271	0.00085409	0.110536	0.620252	0.446628	0.173624	hypo	0.16832	0.527298	-10kb-1Mb
cg15419294	chr19	56572945	Heterochromatin	Heterochromatin	Repressed	NLRP5	61854	0.000905922	0.110326	0.78164	0.666792	0.114848	hypo	0.158074	0.76486	10kb-1Mb
cg15419294	chr19	56572945	Heterochromatin	Heterochromatin	Repressed	ZNF787	59703	0.000905922	0.110326	0.78164	0.666792	0.114848	hypo	0.158074	0.76486	10kb-1Mb
cg00916640	chr12	34498372	Heterochromatin	Heterochromatin	Heterochromatin	ALG10	323157	0.000900283	0.108665	0.658612	0.553325	0.105288	hypo	0.179619	0.596883	>1Mb
cg04788987	chr14	48096041	Heterochromatin	Heterochromatin	Promoter_Poised	MDGA2	48115	0.000929377	0.108242	0.826495	0.71442	0.112074	hypo	0.134765	0.785296	<-1Mb
cg04788987	chr14	48096041	Heterochromatin	Heterochromatin	Promoter_Poised	RPL10L	-975014	0.000929377	0.108242	0.826495	0.71442	0.112074	hypo	0.134765	0.785296	-10kb-1Mb
cg10284755	chr14	97081899	Heterochromatin	Heterochromatin	Heterochromatin	PAPOLA	113190	0.000919422	0.106066	0.706095	0.59949	0.106605	hypo	0.158057	0.61547	10kb-1Mb
cg10284755	chr14	97081899	Heterochromatin	Heterochromatin	Heterochromatin	VRK1	-181741	0.000919422	0.106066	0.706095	0.59949	0.106605	hypo	0.158057	0.61547	10kb-1Mb
cg26135325	chr1	152595322	Heterochromatin	Heterochromatin	Heterochromatin	LCE3A	256	0.00042695	0.104978	0.540351	0.430732	0.109619	hypo	0.196056	0.515975	10kb-1Mb
cg00343414	chr11	109292465	Heterochromatin	Heterochromatin	Heterochromatin	C11orf87	-380	0.000626332	0.10478	0.795402	0.691019	0.104383	hypo	0.159132	0.798385	10kb-1Mb
cg25458871	chr19	57352584	Heterochromatin	Heterochromatin	Heterochromatin	PEG3	-521	0.000730608	0.104688	0.532338	0.428205	0.104133	hypo	0.161027	0.501274	-10kb-1Mb
cg25458871	chr19	57352584	Heterochromatin	Heterochromatin	Heterochromatin	ZIM2	-488	0.000730608	0.104688	0.532338	0.428205	0.104133	hypo	0.161027	0.501274	-10kb-1Mb
cg14204166	chr11	19886789	Heterochromatin	Heterochromatin	Heterochromatin	DBX1	295080	0.000930045	0.104415	0.636642	0.516803	0.11984	hypo	0.145564	0.629609	-10kb-1Mb
cg14204166	chr11	19886789	Heterochromatin	Heterochromatin	Heterochromatin	NAV2	151647	0.000930045	0.104415	0.636642	0.516803	0.11984	hypo	0.145564	0.629609	-10kb-1Mb
cg08610987	chr1	157972005	Heterochromatin	Enhancer	Heterochromatin	CD1D	-177731	0.00112955	0.104247	0.540108	0.422235	0.117873	hypo	0.164374	0.413725	>1Mb
cg05131488	chr7	14031822	Enhancer	Heterochromatin	Promoter	ETV1	-2252	0.000885716	0.104012	0.423039	0.550752	-0.127713	hyper	0.134765	0.477539	10kb-1Mb
cg16118839	chr11	88069169	Promoter	Enhancer	Heterochromatin	CTSC	1785	0.000996944	0.103679	0.525837	0.407804	0.118033	hypo	0.171241	0.448222	-10kb-1Mb
cg16118839	chr11	88069169	Promoter	Enhancer	Heterochromatin	RAB38	-160535	0.000996944	0.103679	0.525837	0.407804	0.118033	hypo	0.171241	0.448222	-10kb-1Mb
cg16776350	chr1	160549158	Heterochromatin	Heterochromatin	Heterochromatin	CD84	135	0.000665625	0.102419	0.589687	0.458551	0.131136	hypo	0.185742	0.461982	10kb-1Mb
cg00636390	chr8	57027352	Heterochromatin	Repressed	Repressed	MOS	-812	0.000914239	0.101489	0.616471	0.484562	0.13191	hypo	0.162783	0.64316	10kb-1Mb
cg17225407	chr17	41176954	Poised_Promoter	Poised_Promoter	Heterochromatin	RND2	-303	0.000766696	0.101076	0.387795	0.287394	0.100401	hypo	0.134765	0.325862	10kb-1Mb
cg17225407	chr17	41176954	Poised_Promoter	Poised_Promoter	Heterochromatin	VAT1	-2520	0.000766696	0.101076	0.387795	0.287394	0.100401	hypo	0.134765	0.325862	10kb-1Mb
cg05187826	chr10	61552626	Heterochromatin	Heterochromatin	Heterochromatin	CCDC6	113787	0.000507131	0.10103	0.688793	0.566172	0.122622	hypo	0.139466	0.615135	-10kb-1Mb
cg05187826	chr10	61552626	Heterochromatin	Heterochromatin	Heterochromatin	SLC16A9	-82790	0.000507131	0.10103	0.688793	0.566172	0.122622	hypo	0.139466	0.615135	10kb-1Mb
cg20712955	chr8	106810999	Heterochromatin	Heterochromatin	Heterochromatin	OXR1	-649152	0.000964534	0.100476	0.703574	0.554401	0.149174	hypo	0.159132	0.61339	-10kb-1Mb
cg20712955	chr8	106810999	Heterochromatin	Heterochromatin	Heterochromatin	ZFPM2	480080	0.000964534	0.100476	0.703574	0.554401	0.149174	hypo	0.159132	0.61339	-10kb-1Mb
cg05477217	chr15	26235162	Heterochromatin	Heterochromatin	Heterochromatin	ATP10A	-126808	0.000694707	0.100137	0.763837	0.652221	0.111616	hypo	0.134765	0.750052	10kb-1Mb
cg05477217	chr15	26235162	Heterochromatin	Heterochromatin	Heterochromatin	GABRB3	783058	0.000694707	0.100137	0.763837	0.652221	0.111616	hypo	0.134765	0.750052	10kb-1Mb
cg26534508	chr1	236306311	Promoter	Promoter	Promoter	GPR137B	480	0.00108167	0.0998869	0.291985	0.165952	0.126033	hypo	0.139466	0.304638	-10kb-1Mb
cg04420335	chr11	103800408	Heterochromatin	Heterochromatin	Heterochromatin	DDI1	-106899	0.000846683	0.0974744	0.7557	0.637684	0.118016	hypo	0.197626	0.709965	>1Mb
cg04420335	chr11	103800408	Heterochromatin	Heterochromatin	Heterochromatin	DYNC2H1	820105	0.000846683	0.0974744	0.7557	0.637684	0.118016	hypo	0.197626	0.709965	10kb-1Mb
cg12658720	chr17	59488443	CTCF+Enhancer	Promoter	Heterochromatin	TBX2	11187	0.00112006	0.096522	0.55763	0.44582	0.11181	hypo	0.159076	0.354605	-10kb-1Mb
cg12658720	chr17	59488443	CTCF+Enhancer	Promoter	Heterochromatin	TBX4	-45363	0.00112006	0.096522	0.55763	0.44582	0.11181	hypo	0.159076	0.354605	10kb-1Mb
cg16964748	chr18	49866065	Heterochromatin	Heterochromatin	Heterochromatin	DCC	-476	0.000927614	0.0964977	0.504439	0.395513	0.108926	hypo	0.161828	0.511242	-10kb-1Mb
cg03638781	chr16	23880664	Heterochromatin	Heterochromatin	Heterochromatin	CACNG3	-386209	0.000885287	0.0962997	0.526222	0.387929	0.138293	hypo	0.159132	0.403811	10kb-1Mb
cg03638781	chr16	23880664	Heterochromatin	Heterochromatin	Heterochromatin	PRKCB	33320	0.000885287	0.0962997	0.526222	0.387929	0.138293	hypo	0.159132	0.403811	10kb-1Mb
cg16378117	chr16	9857804	Heterochromatin	Heterochromatin	Heterochromatin	GRIN2A	418806	0.000738889	0.0958187	0.650428	0.539979	0.110448	hypo	0.166786	0.582522	-10kb-1Mb
cg16378117	chr16	9857804	Heterochromatin	Heterochromatin	Heterochromatin	USP7	-800464	0.000738889	0.0958187	0.650428	0.539979	0.110448	hypo	0.166786	0.582522	10kb-1Mb
cg24248367	chr3	102452667	Heterochromatin	Heterochromatin	Heterochromatin	ZPLD1	298809	0.000863509	0.0953702	0.461654	0.578115	-0.11646	hyper	0.151398	0.464239	-10kb-1Mb
cg20619695	chr6	293331	Promoter	Promoter	Promoter	DUSP22	1235	0.000449566	0.0942342	0.409869	0.291567	0.118301	hypo	0.166799	0.390366	-10kb-1Mb
cg20619695	chr6	293331	Promoter	Promoter	Promoter	IRF4	-98407	0.000449566	0.0942342	0.409869	0.291567	0.118301	hypo	0.166799	0.390366	-10kb-1Mb
cg07990681	chr16	86666077	Enhancer	Enhancer	Repressed	FBXO31	751285	0.000732918	0.0931835	0.64551	0.543654	0.101856	hypo	0.175764	0.562894	10kb-1Mb
cg07990681	chr16	86666077	Enhancer	Enhancer	Repressed	FOXL1	53963	0.000732918	0.0931835	0.64551	0.543654	0.101856	hypo	0.175764	0.562894	-10kb-1Mb
cg05184456	chr8	145557639	Heterochromatin	Repressed	Heterochromatin	DGAT1	-7067	0.000604706	0.0925347	0.219454	0.34734	-0.127886	hyper	0.166786	0.2333	10kb-1Mb
cg05184456	chr8	145557639	Heterochromatin	Repressed	Heterochromatin	SCRT1	2303	0.000604706	0.0925347	0.219454	0.34734	-0.127886	hyper	0.166786	0.2333	10kb-1Mb
cg02866152	chr20	62795846	Promoter	Heterochromatin	Promoter	MYT1	20	0.000927111	0.0920685	0.548172	0.433987	0.114185	hypo	0.134765	0.546381	10kb-1Mb
cg05336115	chr20	983104	Heterochromatin	Repressed	Heterochromatin	RSPO4	-201	0.000746451	0.0920383	0.135045	0.257244	-0.122199	hyper	0.159076	0.0903969	10kb-1Mb
cg19597545	chr8	89099606	Heterochromatin	Heterochromatin	Heterochromatin	MMP16	240110	0.000651974	0.0911116	0.732877	0.570363	0.162514	hypo	0.134765	0.641275	<-1Mb
cg22475859	chr2	365090	Heterochromatin	Heterochromatin	Heterochromatin	TMEM18	312348	0.000630962	0.090581	0.746643	0.646165	0.100478	hypo	0.192612	0.721104	-10kb-1Mb
cg24742298	chr17	27309486	Heterochromatin	Heterochromatin	Heterochromatin	PHF12	-30698	0.000729942	0.0905774	0.689747	0.560726	0.129022	hypo	0.134765	0.69702	10kb-1Mb
cg24742298	chr17	27309486	Heterochromatin	Heterochromatin	Heterochromatin	SEZ6	23829	0.000729942	0.0905774	0.689747	0.560726	0.129022	hypo	0.134765	0.69702	10kb-1Mb
cg06835509	chr16	23939098	Heterochromatin	Heterochromatin	Heterochromatin	CACNG3	-327775	0.000563501	0.0905182	0.587694	0.465673	0.122021	hypo	0.151398	0.499814	10kb-1Mb
cg06835509	chr16	23939098	Heterochromatin	Heterochromatin	Heterochromatin	PRKCB	91754	0.000563501	0.0905182	0.587694	0.465673	0.122021	hypo	0.151398	0.499814	10kb-1Mb
cg15463530	chr8	73162532	Heterochromatin	Heterochromatin	Repressed	KCNB2	-287093	0.000768034	0.0904936	0.764794	0.644568	0.120225	hypo	0.199324	0.646241	-10kb-1Mb
cg15463530	chr8	73162532	Heterochromatin	Heterochromatin	Repressed	TRPA1	-174681	0.000768034	0.0904936	0.764794	0.644568	0.120225	hypo	0.199324	0.646241	-10kb-1Mb
cg25690537	chr19	30022536	Heterochromatin	Heterochromatin	Heterochromatin	POP4	-72387	0.000604202	0.0895623	0.721789	0.599337	0.122453	hypo	0.16832	0.666018	-10kb-1Mb
cg25690537	chr19	30022536	Heterochromatin	Heterochromatin	Heterochromatin	VSTM2B	5131	0.000604202	0.0895623	0.721789	0.599337	0.122453	hypo	0.16832	0.666018	-10kb-1Mb
cg00163576	chr3	86331369	Heterochromatin	Heterochromatin	Heterochromatin	CADM2	555738	0.00104706	0.0892708	0.684582	0.583601	0.100981	hypo	0.165213	0.645311	-10kb-1Mb
cg00163576	chr3	86331369	Heterochromatin	Heterochromatin	Heterochromatin	VGLL3	708887	0.00104706	0.0892708	0.684582	0.583601	0.100981	hypo	0.165213	0.645311	-10kb-1Mb
cg11462315	chr2	43455048	CTCF+Promoter	Promoter	Promoter	ZFP36L2	-1301	0.000688683	0.088083	0.27148	0.161666	0.109814	hypo	0.158074	0.155473	-10kb-1Mb
cg09646593	chr4	125631168	Heterochromatin	Promoter	Heterochromatin	FAT4	-606385	0.000899639	0.0873991	0.674086	0.563907	0.110179	hypo	0.139466	0.635221	10kb-1Mb
cg06268875	chr18	11147385	Heterochromatin	Heterochromatin	Heterochromatin	NAPG	621355	0.000625148	0.0873119	0.651591	0.544227	0.107363	hypo	0.174415	0.675465	10kb-1Mb
cg06268875	chr18	11147385	Heterochromatin	Heterochromatin	Heterochromatin	PIEZO2	1201	0.000625148	0.0873119	0.651591	0.544227	0.107363	hypo	0.174415	0.675465	-10kb-1Mb
cg22907892	chr14	97673726	Heterochromatin	Heterochromatin	Heterochromatin	VRK1	410086	0.000752244	0.0867413	0.603255	0.494997	0.108259	hypo	0.16164	0.615475	10kb-1Mb
cg22610434	chr1	158259914	Heterochromatin	Heterochromatin	Heterochromatin	CD1C	339	0.000543087	0.0863378	0.61681	0.492359	0.124451	hypo	0.190215	0.512873	>1Mb
cg23716800	chr1	183385961	Heterochromatin	Repressed	Heterochromatin	LAMC2	230539	0.000220716	0.0856377	0.18695	0.32846	-0.14151	hyper	0.134765	0.280274	-10kb-1Mb
cg23716800	chr1	183385961	Heterochromatin	Repressed	Heterochromatin	NMNAT2	1775	0.000220716	0.0856377	0.18695	0.32846	-0.14151	hyper	0.134765	0.280274	10kb-1Mb
cg19051045	chr10	10933670	Heterochromatin	Heterochromatin	Heterochromatin	CELF2	-126222	0.000482397	0.0853674	0.541636	0.434008	0.107628	hypo	0.174261	0.502288	-10kb-1Mb
cg05045981	chr7	129418470	Promoter	Promoter	Promoter_Poised	NRF1	166916	0.00055674	0.0850314	0.69035	0.579234	0.111115	hypo	0.17099	0.619327	-10kb-1Mb
cg05045981	chr7	129418470	Promoter	Promoter	Promoter_Poised	UBE2H	174318	0.00055674	0.0850314	0.69035	0.579234	0.111115	hypo	0.17099	0.619327	-10kb-1Mb
cg01283246	chr5	135266135	Heterochromatin	Repressed	Heterochromatin	IL9	-34620	0.000646701	0.0848638	0.109184	0.222415	-0.113231	hyper	0.189077	0.126577	10kb-1Mb
cg01283246	chr5	135266135	Heterochromatin	Repressed	Heterochromatin	LECT2	24587	0.000646701	0.0848638	0.109184	0.222415	-0.113231	hyper	0.189077	0.126577	-10kb-1Mb
cg26377281	chr12	4403352	Heterochromatin	Heterochromatin	Heterochromatin	CCND2	20415	0.00045289	0.0840606	0.545759	0.442697	0.103062	hypo	0.187812	0.504039	10kb-1Mb
cg03109316	chr3	113957903	Heterochromatin	Heterochromatin	Heterochromatin	ZNF80	-1479	0.000741182	0.083868	0.725461	0.609289	0.116172	hypo	0.184933	0.577215	-10kb-1Mb
cg06797734	chr11	123448381	CTCF	Heterochromatin	Heterochromatin	GRAMD1B	51852	0.000620524	0.0835259	0.547455	0.440044	0.107411	hypo	0.18415	0.520323	10kb-1Mb
cg06797734	chr11	123448381	CTCF	Heterochromatin	Heterochromatin	SCN3B	76930	0.000620524	0.0835259	0.547455	0.440044	0.107411	hypo	0.18415	0.520323	10kb-1Mb
cg25636441	chr11	88059527	Heterochromatin	Heterochromatin	Heterochromatin	CTSC	11427	0.000505082	0.0824759	0.570891	0.440485	0.130406	hypo	0.134765	0.545989	-10kb-1Mb
cg25636441	chr11	88059527	Heterochromatin	Heterochromatin	Heterochromatin	RAB38	-150893	0.000505082	0.0824759	0.570891	0.440485	0.130406	hypo	0.134765	0.545989	-10kb-1Mb
cg19954978	chr5	176233844	Heterochromatin	Heterochromatin	Heterochromatin	UNC5A	-3633	0.000573377	0.0817911	0.693313	0.581382	0.111931	hypo	0.134765	0.62706	-10kb-1Mb
cg27638727	chr5	36066944	Heterochromatin	Heterochromatin	Heterochromatin	UGT3A2	48	0.000534484	0.0812964	0.444716	0.563652	-0.118936	hyper	0.159076	0.438582	10kb-1Mb
cg17844725	chr1	14155367	CTCF+Enhancer	CTCF	CTCF	KAZN	-769832	0.000580736	0.0812534	0.448431	0.334028	0.114404	hypo	0.187812	0.450378	-10kb-1Mb
cg17844725	chr1	14155367	CTCF+Enhancer	CTCF	CTCF	PRDM2	124018	0.000580736	0.0812534	0.448431	0.334028	0.114404	hypo	0.187812	0.450378	-10kb-1Mb
cg23799901	chr7	124404431	Enhancer	Poised_Promoter	Heterochromatin	GPR37	1249	0.000848679	0.0799203	0.549821	0.442157	0.107664	hypo	0.154032	0.434849	-10kb-1Mb
cg23799901	chr7	124404431	Enhancer	Poised_Promoter	Heterochromatin	TMEM229A	-730909	0.000848679	0.0799203	0.549821	0.442157	0.107664	hypo	0.154032	0.434849	10kb-1Mb
cg21940313	chr17	41620911	Promoter	Enhancer	Heterochromatin	DHX8	59578	0.000664659	0.0798463	0.502378	0.401027	0.101351	hypo	0.159076	0.503204	10kb-1Mb
cg21940313	chr17	41620911	Promoter	Enhancer	Heterochromatin	ETV4	2888	0.000664659	0.0798463	0.502378	0.401027	0.101351	hypo	0.159076	0.503204	10kb-1Mb
cg19226099	chr20	54824085	Heterochromatin	Heterochromatin	Heterochromatin	MC3R	298	0.000559624	0.0794065	0.629825	0.50452	0.125305	hypo	0.139466	0.576187	-10kb-1Mb
cg26914296	chr10	74673223	Heterochromatin	Heterochromatin	Enhancer	OIT3	19885	0.000560898	0.0793751	0.745854	0.603765	0.142089	hypo	0.134765	0.745379	-10kb-1Mb
cg26914296	chr10	74673223	Heterochromatin	Heterochromatin	Enhancer	PLA2G12B	41312	0.000560898	0.0793751	0.745854	0.603765	0.142089	hypo	0.134765	0.745379	-10kb-1Mb
cg00905417	chr8	133141673	Heterochromatin	Heterochromatin	Heterochromatin	HHLA1	-18268	0.000652725	0.079256	0.808195	0.700597	0.107598	hypo	0.171718	0.746151	10kb-1Mb
cg00905417	chr8	133141673	Heterochromatin	Heterochromatin	Heterochromatin	KCNQ3	351526	0.000652725	0.079256	0.808195	0.700597	0.107598	hypo	0.171718	0.746151	-10kb-1Mb
cg05734456	chr6	41516085	Promoter	Promoter	Heterochromatin	FOXP4	1922	0.000624835	0.0792169	0.439663	0.311252	0.128412	hypo	0.167619	0.31917	10kb-1Mb
cg05734456	chr6	41516085	Promoter	Promoter	Heterochromatin	MDFI	-90099	0.000624835	0.0792169	0.439663	0.311252	0.128412	hypo	0.167619	0.31917	-10kb-1Mb
cg27537795	chr18	52265510	Heterochromatin	Heterochromatin	Heterochromatin	DYNAP	7121	0.00054897	0.0790909	0.662448	0.560268	0.102181	hypo	0.141154	0.670178	10kb-1Mb
cg27537795	chr18	52265510	Heterochromatin	Heterochromatin	Heterochromatin	RAB27B	-229919	0.00054897	0.0790909	0.662448	0.560268	0.102181	hypo	0.141154	0.670178	-10kb-1Mb
cg25219874	chr17	22193751	Heterochromatin	Heterochromatin	Heterochromatin	MTRNR2L1	171315	0.000672925	0.0774786	0.721291	0.601768	0.119524	hypo	0.139466	0.661986	10kb-1Mb
cg16279999	chr12	117476838	Transcribed	Heterochromatin	Enhancer	FBXW8	128078	0.000506741	0.0769069	0.92073	0.812477	0.108253	hypo	0.159132	0.880159	-5-10kb
cg16279999	chr12	117476838	Transcribed	Heterochromatin	Enhancer	TESC	60435	0.000506741	0.0769069	0.92073	0.812477	0.108253	hypo	0.159132	0.880159	10kb-1Mb
cg09138028	chr1	38802860	Heterochromatin	Heterochromatin	Heterochromatin	POU3F1	-290411	0.00062645	0.0764675	0.782628	0.68066	0.101968	hypo	0.159076	0.788974	10kb-1Mb
cg09138028	chr1	38802860	Heterochromatin	Heterochromatin	Heterochromatin	RRAGC	522634	0.00062645	0.0764675	0.782628	0.68066	0.101968	hypo	0.159076	0.788974	10kb-1Mb
cg06425919	chr11	17741925	CTCF+Promoter	Poised_Promoter	CTCF	MYOD1	811	0.00034196	0.0763485	0.164287	0.277298	-0.113011	hyper	0.19512	0.13578	10kb-1Mb
cg12820134	chr12	129592903	Heterochromatin	Heterochromatin	Heterochromatin	GLT1D1	254823	0.000638367	0.0758232	0.675704	0.542469	0.133235	hypo	0.134765	0.570546	-10kb-1Mb
cg12820134	chr12	129592903	Heterochromatin	Heterochromatin	Heterochromatin	TMEM132D	795307	0.000638367	0.0758232	0.675704	0.542469	0.133235	hypo	0.134765	0.570546	10kb-1Mb
cg10981580	chr1	236306767	Promoter	Promoter	Promoter_Poised	GPR137B	936	0.000794324	0.0755901	0.418287	0.282334	0.135953	hypo	0.174415	0.333234	-10kb-1Mb
cg03935729	chr11	104405198	CTCF	CTCF	Heterochromatin	CASP12	363961	0.000649989	0.0750223	0.629502	0.518294	0.111208	hypo	0.196056	0.626259	>1Mb
cg03935729	chr11	104405198	CTCF	CTCF	Heterochromatin	PDGFD	-370364	0.000649989	0.0750223	0.629502	0.518294	0.111208	hypo	0.196056	0.626259	<-1Mb
cg14575739	chr19	55098069	Heterochromatin	Heterochromatin	Heterochromatin	LILRA1	-7043	0.000339478	0.0747901	0.658077	0.51881	0.139267	hypo	0.139466	0.618193	10kb-1Mb
cg14575739	chr19	55098069	Heterochromatin	Heterochromatin	Heterochromatin	LILRA2	13252	0.000339478	0.0747901	0.658077	0.51881	0.139267	hypo	0.139466	0.618193	10kb-1Mb
cg08738430	chr2	43452561	Promoter	Promoter	Promoter	HAAO	-432830	0.00060823	0.0744114	0.264115	0.109501	0.154614	hypo	0.16832	0.0658316	10kb-1Mb
cg08738430	chr2	43452561	Promoter	Promoter	Promoter	ZFP36L2	1186	0.00060823	0.0744114	0.264115	0.109501	0.154614	hypo	0.16832	0.0658316	-10kb-1Mb
cg00335802	chr18	10791505	Heterochromatin	Heterochromatin	Heterochromatin	NAPG	265475	0.000342805	0.0740814	0.493989	0.378252	0.115736	hypo	0.158074	0.435227	10kb-1Mb
cg00335802	chr18	10791505	Heterochromatin	Heterochromatin	Heterochromatin	PIEZO2	357081	0.000342805	0.0740814	0.493989	0.378252	0.115736	hypo	0.158074	0.435227	-10kb-1Mb
cg17083925	chr20	36793373	Promoter	Enhancer	Heterochromatin	TGM2	400	0.000584517	0.0738728	0.363227	0.252248	0.110979	hypo	0.139466	0.338248	10kb-1Mb
cg12436738	chr2	236579780	CTCF	Heterochromatin	Heterochromatin	AGAP1	177030	0.000649014	0.0729688	0.523884	0.379985	0.143899	hypo	0.139466	0.462953	-10kb-1Mb
cg12436738	chr2	236579780	CTCF	Heterochromatin	Heterochromatin	GBX2	497231	0.000649014	0.0729688	0.523884	0.379985	0.143899	hypo	0.139466	0.462953	10kb-1Mb
cg13261713	chr17	77722336	Heterochromatin	Repressed	Heterochromatin	CBX2	-29594	0.000389479	0.0725857	0.221111	0.34512	-0.124009	hyper	0.186127	0.246694	-10kb-1Mb
cg13261713	chr17	77722336	Heterochromatin	Repressed	Heterochromatin	ENPP7	17656	0.000389479	0.0725857	0.221111	0.34512	-0.124009	hyper	0.186127	0.246694	-10kb-1Mb
cg23891487	chr12	93969700	Heterochromatin	Heterochromatin	Heterochromatin	CRADD	-101792	0.000777874	0.0720877	0.422811	0.535883	-0.113073	hyper	0.16832	0.405114	-10kb-1Mb
cg23891487	chr12	93969700	Heterochromatin	Heterochromatin	Heterochromatin	SOCS2	6111	0.000777874	0.0720877	0.422811	0.535883	-0.113073	hyper	0.16832	0.405114	10kb-1Mb
cg16305379	chr12	54347702	Enhancer	Repressed	Heterochromatin	HOXC12	-915	0.000737658	0.0718698	0.234985	0.347332	-0.112347	hyper	0.154032	0.319077	10kb-1Mb
cg00467244	chr8	142428240	Poised_Promoter	Heterochromatin	Heterochromatin	PTP4A3	26148	0.000423636	0.0713833	0.331633	0.197015	0.134618	hypo	0.141154	0.198069	-10kb-1Mb
cg26471398	chr8	141287030	Heterochromatin	Heterochromatin	Enhancer	C8orf17	343615	0.000389114	0.0713391	0.710799	0.608	0.1028	hypo	0.187615	0.703394	10kb-1Mb
cg26471398	chr8	141287030	Heterochromatin	Heterochromatin	Enhancer	TRAPPC9	181647	0.000389114	0.0713391	0.710799	0.608	0.1028	hypo	0.187615	0.703394	10kb-1Mb
cg19982893	chr11	20188331	Heterochromatin	Repressed	Heterochromatin	DBX1	-6462	0.000440343	0.0712964	0.471519	0.362417	0.109103	hypo	0.150002	0.413639	10kb-1Mb
cg19982893	chr11	20188331	Heterochromatin	Repressed	Heterochromatin	HTATIP2	-196957	0.000440343	0.0712964	0.471519	0.362417	0.109103	hypo	0.150002	0.413639	-10kb-1Mb
cg21660392	chr17	66950545	Heterochromatin	Heterochromatin	Heterochromatin	ABCA8	946	0.000536584	0.070953	0.625413	0.515922	0.109491	hypo	0.158074	0.598315	10kb-1Mb
cg24580076	chr7	915073	Transcribed	Enhancer	Promoter	GET4	-1115	0.000602159	0.0706639	0.447021	0.561028	-0.114007	hyper	0.139466	0.464295	<1kb
cg12769599	chr11	87837113	CTCF+Enhancer	CTCF+Enhancer	Enhancer	RAB38	71521	0.00067358	0.0704097	0.430293	0.323748	0.106545	hypo	0.171241	0.373331	-10kb-1Mb
cg02374745	chr17	6679564	Transcribed	Poised_Promoter	Heterochromatin	TEKT1	55515	0.000622288	0.0695349	0.413239	0.584931	-0.171692	hyper	0.154032	0.399917	-10kb-1Mb
cg02374745	chr17	6679564	Transcribed	Poised_Promoter	Heterochromatin	XAF1	20406	0.000622288	0.0695349	0.413239	0.584931	-0.171692	hyper	0.154032	0.399917	-10kb-1Mb
cg01597553	chr18	13219225	Repressed	Heterochromatin	Heterochromatin	LDLRAD4	440	0.00048062	0.0694717	0.452652	0.32031	0.132342	hypo	0.185722	0.463553	-1-5kb
cg26585416	chr19	3969745	CTCF+Enhancer	Promoter	Transcribed	DAPK3	1322	0.000564992	0.0690094	0.545116	0.436145	0.108971	hypo	0.185742	0.550445	-10kb-1Mb
cg26585416	chr19	3969745	CTCF+Enhancer	Promoter	Transcribed	NMRK2	36645	0.000564992	0.0690094	0.545116	0.436145	0.108971	hypo	0.185742	0.550445	-10kb-1Mb
cg26612165	chr1	181059499	Promoter	Promoter	Promoter_Poised	CACNA1E	-393381	0.000309933	0.0689825	0.384518	0.227767	0.156751	hypo	0.16832	0.238572	10kb-1Mb
cg26612165	chr1	181059499	Promoter	Promoter	Promoter_Poised	MR1	56361	0.000309933	0.0689825	0.384518	0.227767	0.156751	hypo	0.16832	0.238572	-10kb-1Mb
cg02751309	chr20	59541232	Heterochromatin	Heterochromatin	Heterochromatin	CDH4	-286249	0.000405532	0.068348	0.640823	0.51164	0.129183	hypo	0.158074	0.614586	-10kb-1Mb
cg09299053	chr7	57509762	Heterochromatin	Heterochromatin	Heterochromatin	ZNF716	-120	0.000629309	0.0682996	0.669966	0.547797	0.122168	hypo	0.16164	0.65982	>1Mb
cg10585462	chr4	71091866	Heterochromatin	Heterochromatin	Enhancer	FDCSP	79	0.000680696	0.0678614	0.662459	0.560415	0.102043	hypo	0.160662	0.561276	10kb-1Mb
cg26244838	chr5	1110226	Promoter	Heterochromatin	Promoter	NKD2	101283	0.000584093	0.067707	0.674937	0.550747	0.12419	hypo	0.158074	0.76163	10kb-1Mb
cg26244838	chr5	1110226	Promoter	Heterochromatin	Promoter	SLC12A7	1923	0.000584093	0.067707	0.674937	0.550747	0.12419	hypo	0.158074	0.76163	-10kb-1Mb
cg19228683	chr11	91963266	Heterochromatin	Heterochromatin	Heterochromatin	FAT3	-121995	0.000448686	0.0672079	0.590574	0.484256	0.106318	hypo	0.18295	0.615324	-10kb-1Mb
cg12051980	chr14	37117758	Heterochromatin	Enhancer	Promoter_Poised	NKX2-8	-65947	0.000464845	0.0663044	0.483862	0.355098	0.128765	hypo	0.134765	0.459056	-10kb-1Mb
cg12051980	chr14	37117758	Heterochromatin	Enhancer	Promoter_Poised	PAX9	-13311	0.000464845	0.0663044	0.483862	0.355098	0.128765	hypo	0.134765	0.459056	-10kb-1Mb
cg09372386	chr12	124397892	Heterochromatin	Heterochromatin	Heterochromatin	CCDC92	59478	0.000356763	0.0661579	0.662766	0.534007	0.128759	hypo	0.159076	0.605976	10kb-1Mb
cg09372386	chr12	124397892	Heterochromatin	Heterochromatin	Heterochromatin	DNAH10	150851	0.000356763	0.0661579	0.662766	0.534007	0.128759	hypo	0.159076	0.605976	10kb-1Mb
cg14600345	chr10	111213963	Heterochromatin	Heterochromatin	Heterochromatin	XPNPEP1	469347	0.000433435	0.0658856	0.717938	0.587377	0.130561	hypo	0.151404	0.700965	10kb-1Mb
cg06152926	chr6	43057827	Enhancer	Enhancer	Enhancer	PTK7	13276	0.000383212	0.065444	0.539457	0.428999	0.110458	hypo	0.141154	0.549675	-10kb-1Mb
cg06152926	chr6	43057827	Enhancer	Enhancer	Enhancer	SRF	-81209	0.000383212	0.065444	0.539457	0.428999	0.110458	hypo	0.141154	0.549675	10kb-1Mb
cg22654055	chr4	8046793	Heterochromatin	Heterochromatin	Heterochromatin	ABLIM2	113642	0.000354225	0.065376	0.659667	0.536775	0.122892	hypo	0.150102	0.616533	10kb-1Mb
cg22654055	chr4	8046793	Heterochromatin	Heterochromatin	Heterochromatin	AFAP1	-105141	0.000354225	0.065376	0.659667	0.536775	0.122892	hypo	0.150102	0.616533	-10kb-1Mb
cg27273946	chr2	232113244	Heterochromatin	Heterochromatin	Heterochromatin	B3GNT7	-147009	0.000522834	0.0653568	0.80977	0.679254	0.130517	hypo	0.134765	0.701054	-10kb-1Mb
cg27273946	chr2	232113244	Heterochromatin	Heterochromatin	Heterochromatin	HTR2B	-123413	0.000522834	0.0653568	0.80977	0.679254	0.130517	hypo	0.134765	0.701054	-10kb-1Mb
cg09557341	chr13	104057520	Heterochromatin	Heterochromatin	Heterochromatin	SLC10A2	-338325	0.000400542	0.0642999	0.622277	0.497307	0.12497	hypo	0.190076	0.570895	-10kb-1Mb
cg02546833	chr15	53372675	Heterochromatin	Heterochromatin	Heterochromatin	ONECUT1	-290467	0.000224945	0.06373	0.603155	0.465379	0.137776	hypo	0.17162	0.477086	-10kb-1Mb
cg02546833	chr15	53372675	Heterochromatin	Heterochromatin	Heterochromatin	UNC13C	-932425	0.000224945	0.06373	0.603155	0.465379	0.137776	hypo	0.17162	0.477086	-10kb-1Mb
cg09221035	chr1	3059517	Repressed	Heterochromatin	Heterochromatin	ARHGEF16	-311472	0.000358352	0.0636704	0.653354	0.55263	0.100725	hypo	0.159076	0.631417	-10kb-1Mb
cg09221035	chr1	3059517	Repressed	Heterochromatin	Heterochromatin	PRDM16	73743	0.000358352	0.0636704	0.653354	0.55263	0.100725	hypo	0.159076	0.631417	-10kb-1Mb
cg26003967	chr1	933987	CTCF+Promoter	Poised_Promoter	Promoter_Poised	HES4	1564	0.000281804	0.0634525	0.390558	0.249828	0.140731	hypo	0.161087	0.346416	<-1Mb
cg26003967	chr1	933987	CTCF+Promoter	Poised_Promoter	Promoter_Poised	PLEKHN1	32111	0.000281804	0.0634525	0.390558	0.249828	0.140731	hypo	0.161087	0.346416	<-1Mb
cg01077058	chr2	241083864	Heterochromatin	Heterochromatin	Heterochromatin	OTOS	114	0.000368699	0.0630107	0.559125	0.435361	0.123764	hypo	0.134765	0.508455	-10kb-1Mb
cg16523185	chr1	2337334	Transcribed	Heterochromatin	Promoter	PEX10	6634	0.000395236	0.0626017	0.682231	0.575315	0.106916	hypo	0.169574	0.709068	-10kb-1Mb
cg16523185	chr1	2337334	Transcribed	Heterochromatin	Promoter	RER1	14063	0.000395236	0.0626017	0.682231	0.575315	0.106916	hypo	0.169574	0.709068	-10kb-1Mb
cg01619846	chr19	4911475	Promoter	Enhancer	Heterochromatin	KDM4B	-57656	0.000354582	0.0625604	0.556176	0.443115	0.113061	hypo	0.159076	0.517104	-5-10kb
cg01619846	chr19	4911475	Promoter	Enhancer	Heterochromatin	PLIN3	-43696	0.000354582	0.0625604	0.556176	0.443115	0.113061	hypo	0.159076	0.517104	10kb-1Mb
cg07540103	chr17	6679499	Transcribed	Poised_Promoter	Heterochromatin	TEKT1	55580	0.000436216	0.0621298	0.300486	0.441539	-0.141053	hyper	0.15556	0.281472	-10kb-1Mb
cg07540103	chr17	6679499	Transcribed	Poised_Promoter	Heterochromatin	XAF1	20341	0.000436216	0.0621298	0.300486	0.441539	-0.141053	hyper	0.15556	0.281472	-10kb-1Mb
cg11847468	chr10	3825031	Promoter	Promoter	Transcribed	KLF6	2435	0.000390697	0.0613116	0.365747	0.234619	0.131128	hypo	0.159076	0.28396	1-5kb
cg11847468	chr10	3825031	Promoter	Promoter	Transcribed	PITRM1	-610029	0.000390697	0.0613116	0.365747	0.234619	0.131128	hypo	0.159076	0.28396	10kb-1Mb
cg23244463	chr8	73848937	Heterochromatin	Heterochromatin	Heterochromatin	KCNB2	399312	0.000270243	0.0612881	0.64448	0.507047	0.137433	hypo	0.159076	0.619802	-10kb-1Mb
cg23244463	chr8	73848937	Heterochromatin	Heterochromatin	Heterochromatin	TERF1	-72161	0.000270243	0.0612881	0.64448	0.507047	0.137433	hypo	0.159076	0.619802	-10kb-1Mb
cg20122943	chr19	54483532	Promoter	Poised_Promoter	Heterochromatin	CACNG6	-12009	0.000118899	0.0610467	0.190239	0.352057	-0.161818	hyper	0.185742	0.270525	10kb-1Mb
cg20122943	chr19	54483532	Promoter	Poised_Promoter	Heterochromatin	CACNG8	17239	0.000118899	0.0610467	0.190239	0.352057	-0.161818	hyper	0.185742	0.270525	10kb-1Mb
cg00526273	chr20	59864749	Heterochromatin	Heterochromatin	Heterochromatin	CDH4	37268	0.000366431	0.0609883	0.715757	0.593279	0.122479	hypo	0.18415	0.641477	-10kb-1Mb
cg00526273	chr20	59864749	Heterochromatin	Heterochromatin	Heterochromatin	TAF4	776116	0.000366431	0.0609883	0.715757	0.593279	0.122479	hypo	0.18415	0.641477	10kb-1Mb
cg07141875	chr5	166956633	Heterochromatin	Heterochromatin	Heterochromatin	TENM2	244830	0.000460113	0.060618	0.754328	0.651976	0.102352	hypo	0.189624	0.745913	-10kb-1Mb
cg07141875	chr5	166956633	Heterochromatin	Heterochromatin	Heterochromatin	WWC1	-762521	0.000460113	0.060618	0.754328	0.651976	0.102352	hypo	0.189624	0.745913	5-10kb
cg22330875	chr7	25893749	Repressed	Repressed	Enhancer	NFE2L3	-298110	0.000505355	0.0599292	0.474065	0.37334	0.100725	hypo	0.139466	0.454958	10kb-1Mb
cg22330875	chr7	25893749	Repressed	Repressed	Enhancer	NPVF	-625645	0.000505355	0.0599292	0.474065	0.37334	0.100725	hypo	0.139466	0.454958	-10kb-1Mb
cg00054741	chr19	54201247	Heterochromatin	Heterochromatin	Heterochromatin	DPRX	65938	0.000450657	0.0593549	0.698751	0.582209	0.116542	hypo	0.139466	0.681068	5-10kb
cg00054741	chr19	54201247	Heterochromatin	Heterochromatin	Heterochromatin	NLRP12	126349	0.000450657	0.0593549	0.698751	0.582209	0.116542	hypo	0.139466	0.681068	-10kb-1Mb
cg05962239	chr3	154798079	Heterochromatin	Heterochromatin	Promoter	MME	644	0.000297704	0.0589585	0.256454	0.154237	0.102217	hypo	0.145834	0.268396	-10kb-1Mb
cg08246090	chr14	22370776	Heterochromatin	Heterochromatin	Heterochromatin	DAD1	687398	0.000394233	0.0585027	0.681695	0.558236	0.123459	hypo	0.17162	0.651676	-5-10kb
cg08246090	chr14	22370776	Heterochromatin	Heterochromatin	Heterochromatin	OR4E2	237480	0.000394233	0.0585027	0.681695	0.558236	0.123459	hypo	0.17162	0.651676	10kb-1Mb
cg23140050	chr14	97673803	Heterochromatin	Heterochromatin	Heterochromatin	VRK1	410163	0.00045723	0.0584262	0.72809	0.625798	0.102292	hypo	0.195141	0.738251	10kb-1Mb
cg10401362	chr7	157185402	Transcribed	Heterochromatin	Enhancer	DNAJB6	55743	0.000492916	0.0582477	0.748929	0.603231	0.145699	hypo	0.159132	0.605689	10kb-1Mb
cg05221370	chr7	110738836	CTCF	CTCF	Enhancer	IMMP2L	463510	0.00028777	0.058156	0.544407	0.425448	0.11896	hypo	0.159076	0.54714	-10kb-1Mb
cg05221370	chr7	110738836	CTCF	CTCF	Enhancer	LRRN3	7775	0.00028777	0.058156	0.544407	0.425448	0.11896	hypo	0.159076	0.54714	-10kb-1Mb
cg07105596	chr20	57427472	Heterochromatin	Promoter	Promoter_Poised	GNAS	-296	0.000279818	0.0577478	0.448926	0.345818	0.103107	hypo	0.185742	0.492038	10kb-1Mb
cg26463621	chr18	13219222	Repressed	Heterochromatin	Heterochromatin	LDLRAD4	437	0.000627054	0.0575259	0.362163	0.249817	0.112345	hypo	0.172615	0.35222	-1-5kb
cg20727114	chr19	50194120	Poised_Promoter	Promoter	Promoter	CPT1C	-252	0.000326526	0.0574348	0.0933947	0.193947	-0.100552	hyper	0.176129	0.131499	-10kb-1Mb
cg13617753	chr19	58096512	Heterochromatin	Transcribed	Promoter_Poised	ZIK1	1003	0.000283524	0.0568883	0.667854	0.560548	0.107306	hypo	0.196056	0.649385	10kb-1Mb
cg13617753	chr19	58096512	Heterochromatin	Transcribed	Promoter_Poised	ZNF530	-14740	0.000283524	0.0568883	0.667854	0.560548	0.107306	hypo	0.196056	0.649385	10kb-1Mb
cg01879506	chr16	24394920	Heterochromatin	Heterochromatin	Heterochromatin	CACNG3	128047	0.000419368	0.056812	0.593824	0.478917	0.114908	hypo	0.160662	0.606165	10kb-1Mb
cg01879506	chr16	24394920	Heterochromatin	Heterochromatin	Heterochromatin	RBBP6	-156595	0.000419368	0.056812	0.593824	0.478917	0.114908	hypo	0.160662	0.606165	>1Mb
cg18028999	chr15	81426610	Heterochromatin	Promoter	Heterochromatin	IL16	-91130	0.000110553	0.0564424	0.332626	0.479448	-0.146822	hyper	0.134765	0.306632	-10kb-1Mb
cg21781600	chr8	122651575	Poised_Promoter	Promoter	Heterochromatin	HAS2	2054	0.000166938	0.0560992	0.217978	0.321094	-0.103117	hyper	0.158074	0.265158	10kb-1Mb
cg21781600	chr8	122651575	Poised_Promoter	Promoter	Heterochromatin	SNTB1	-826063	0.000166938	0.0560992	0.217978	0.321094	-0.103117	hyper	0.158074	0.265158	-10kb-1Mb
cg07601542	chr21	34396986	Heterochromatin	Repressed	Heterochromatin	OLIG2	-1256	0.000322703	0.0560693	0.428425	0.534051	-0.105626	hyper	0.134765	0.524809	10kb-1Mb
cg27519145	chr1	166039635	Heterochromatin	Heterochromatin	Heterochromatin	POGK	-769690	0.000309797	0.0557155	0.729546	0.619447	0.110099	hypo	0.159076	0.74227	-10kb-1Mb
cg27519145	chr1	166039635	Heterochromatin	Heterochromatin	Heterochromatin	UCK2	242868	0.000309797	0.0557155	0.729546	0.619447	0.110099	hypo	0.159076	0.74227	10kb-1Mb
cg27401846	chr11	69706527	Promoter	Heterochromatin	Enhancer	ANO1	-217880	0.000486054	0.0556669	0.594194	0.48318	0.111014	hypo	0.151398	0.483996	10kb-1Mb
cg27401846	chr11	69706527	Promoter	Heterochromatin	Enhancer	FGF3	-72736	0.000486054	0.0556669	0.594194	0.48318	0.111014	hypo	0.151398	0.483996	10kb-1Mb
cg00995854	chr1	157802305	Heterochromatin	Heterochromatin	Heterochromatin	CD5L	9282	0.000186402	0.0555761	0.65327	0.533019	0.120251	hypo	0.174051	0.634073	>1Mb
cg00995854	chr1	157802305	Heterochromatin	Heterochromatin	Heterochromatin	FCRL1	-12411	0.000186402	0.0555761	0.65327	0.533019	0.120251	hypo	0.174051	0.634073	>1Mb
cg03045231	chr11	5811184	Heterochromatin	Heterochromatin	Heterochromatin	OR52N1	-1139	0.00046234	0.055484	0.629355	0.527915	0.101441	hypo	0.185683	0.518634	-10kb-1Mb
cg15807314	chr13	100499713	Heterochromatin	Heterochromatin	Heterochromatin	CLYBL	240791	0.000370045	0.0547976	0.648653	0.542484	0.106169	hypo	0.159132	0.637508	-10kb-1Mb
cg15807314	chr13	100499713	Heterochromatin	Heterochromatin	Heterochromatin	ZIC5	124449	0.000370045	0.0547976	0.648653	0.542484	0.106169	hypo	0.159132	0.637508	10kb-1Mb
cg06537894	chr19	12978706	Heterochromatin	Promoter	Heterochromatin	DNASE2	13575	0.000301186	0.0544913	0.299872	0.501257	-0.201385	hyper	0.154032	0.25027	-10kb-1Mb
cg06537894	chr19	12978706	Heterochromatin	Promoter	Heterochromatin	MAST1	29359	0.000301186	0.0544913	0.299872	0.501257	-0.201385	hyper	0.154032	0.25027	-10kb-1Mb
cg17220161	chr1	203242601	CTCF+Enhancer	CTCF+Enhancer	Heterochromatin	BTG2	-32062	0.000247252	0.053283	0.409857	0.299989	0.109868	hypo	0.139466	0.37747	10kb-1Mb
cg17220161	chr1	203242601	CTCF+Enhancer	CTCF+Enhancer	Heterochromatin	CHIT1	-43803	0.000247252	0.053283	0.409857	0.299989	0.109868	hypo	0.139466	0.37747	10kb-1Mb
cg07739188	chr8	132790307	Heterochromatin	Heterochromatin	Heterochromatin	ADCY8	-735636	0.000539102	0.0529499	0.717685	0.538779	0.178906	hypo	0.134765	0.716509	-10kb-1Mb
cg07739188	chr8	132790307	Heterochromatin	Heterochromatin	Heterochromatin	EFR3A	-126027	0.000539102	0.0529499	0.717685	0.538779	0.178906	hypo	0.134765	0.716509	10kb-1Mb
cg21514735	chr8	61325952	Repressed	Heterochromatin	Heterochromatin	CA8	-131982	0.000355315	0.052499	0.671146	0.551805	0.11934	hypo	0.134765	0.664223	10kb-1Mb
cg21514735	chr8	61325952	Repressed	Heterochromatin	Heterochromatin	RAB2A	-103463	0.000355315	0.052499	0.671146	0.551805	0.11934	hypo	0.134765	0.664223	10kb-1Mb
cg12671090	chr7	77976524	Heterochromatin	Heterochromatin	Repressed	PHTF2	507078	0.000258261	0.0523008	0.73079	0.620841	0.109949	hypo	0.16832	0.689144	10kb-1Mb
cg01660911	chr22	17082772	Heterochromatin	Promoter	Heterochromatin	CCT8L2	-9073	0.000365203	0.0521038	0.362759	0.524102	-0.161342	hyper	0.161828	0.313874	-10kb-1Mb
cg01660911	chr22	17082772	Heterochromatin	Promoter	Heterochromatin	XKR3	219816	0.000365203	0.0521038	0.362759	0.524102	-0.161342	hyper	0.161828	0.313874	-10kb-1Mb
cg15039102	chr5	3121953	Heterochromatin	Heterochromatin	Heterochromatin	C5orf38	369692	0.000296567	0.0519391	0.578338	0.469833	0.108505	hypo	0.159132	0.526898	-10kb-1Mb
cg15039102	chr5	3121953	Heterochromatin	Heterochromatin	Heterochromatin	IRX1	-474214	0.000296567	0.0519391	0.578338	0.469833	0.108505	hypo	0.159132	0.526898	-10kb-1Mb
cg16531955	chr12	69965254	Heterochromatin	Heterochromatin	Heterochromatin	CCT2	-13859	0.000400468	0.0518842	0.609201	0.505608	0.103594	hypo	0.185762	0.609361	-10kb-1Mb
cg16531955	chr12	69965254	Heterochromatin	Heterochromatin	Heterochromatin	FRS2	101126	0.000400468	0.0518842	0.609201	0.505608	0.103594	hypo	0.185762	0.609361	10kb-1Mb
cg00933153	chr20	22550129	Heterochromatin	Repressed	Repressed	FOXA2	14971	0.000465706	0.0518126	0.523532	0.391537	0.131995	hypo	0.160826	0.301317	10kb-1Mb
cg00933153	chr20	22550129	Heterochromatin	Repressed	Repressed	PAX1	863833	0.000465706	0.0518126	0.523532	0.391537	0.131995	hypo	0.160826	0.301317	10kb-1Mb
cg16086130	chr15	101419275	Promoter	Promoter	Promoter_Poised	ALDH1A3	-305	0.000270847	0.0516128	0.394946	0.283316	0.11163	hypo	0.166787	0.322709	-10kb-1Mb
cg12080079	chr1	19007925	CTCF	CTCF	CTCF	PAX7	50426	0.000302131	0.0510865	0.665798	0.540576	0.125222	hypo	0.145564	0.690979	10kb-1Mb
cg12080079	chr1	19007925	CTCF	CTCF	CTCF	TAS1R2	178250	0.000302131	0.0510865	0.665798	0.540576	0.125222	hypo	0.145564	0.690979	-10kb-1Mb
cg19075787	chr2	105372087	Heterochromatin	Heterochromatin	Promoter	POU3F3	-99881	0.00025774	0.0501335	0.636798	0.531112	0.105686	hypo	0.187878	0.593461	-10kb-1Mb
cg02093112	chr17	6679495	Transcribed	Poised_Promoter	Heterochromatin	TEKT1	55584	0.000376248	0.0498485	0.339287	0.476175	-0.136888	hyper	0.173619	0.364798	-10kb-1Mb
cg02093112	chr17	6679495	Transcribed	Poised_Promoter	Heterochromatin	XAF1	20337	0.000376248	0.0498485	0.339287	0.476175	-0.136888	hyper	0.173619	0.364798	-10kb-1Mb
cg12590600	chr20	644758	Heterochromatin	Repressed	Heterochromatin	SCRT2	12064	0.000186884	0.0498141	0.25249	0.363543	-0.111053	hyper	0.159076	0.216419	-10kb-1Mb
cg12590600	chr20	644758	Heterochromatin	Repressed	Heterochromatin	SRXN1	-10745	0.000186884	0.0498141	0.25249	0.363543	-0.111053	hyper	0.159076	0.216419	-10kb-1Mb
cg14741855	chr7	141974226	Heterochromatin	Heterochromatin	Heterochromatin	PRSS1	-483103	0.000457716	0.0495714	0.726723	0.616801	0.109921	hypo	0.18415	0.625038	-10kb-1Mb
cg14741855	chr7	141974226	Heterochromatin	Heterochromatin	Heterochromatin	PRSS58	-16380	0.000457716	0.0495714	0.726723	0.616801	0.109921	hypo	0.18415	0.625038	10kb-1Mb
cg00814328	chr19	22992509	Heterochromatin	Heterochromatin	Heterochromatin	ZNF728	193468	0.000329243	0.0494936	0.514027	0.404618	0.109408	hypo	0.16832	0.445811	>1Mb
cg00814328	chr19	22992509	Heterochromatin	Heterochromatin	Heterochromatin	ZNF99	-25601	0.000329243	0.0494936	0.514027	0.404618	0.109408	hypo	0.16832	0.445811	>1Mb
cg06553736	chr8	48044856	Heterochromatin	Heterochromatin	Heterochromatin	SPIDR	-128310	0.000279957	0.048936	0.59307	0.487465	0.105604	hypo	0.171241	0.578738	-10kb-1Mb
cg27158462	chr15	26873818	Heterochromatin	Promoter	Promoter	ATP10A	-765464	0.000257667	0.04889	0.600995	0.497987	0.103007	hypo	0.194412	0.577134	-1-5kb
cg27158462	chr15	26873818	Heterochromatin	Promoter	Promoter	GABRB3	144402	0.000257667	0.04889	0.600995	0.497987	0.103007	hypo	0.194412	0.577134	-10kb-1Mb
cg11417496	chr6	134142331	Heterochromatin	Heterochromatin	Heterochromatin	EYA4	579843	0.000497358	0.0487475	0.621414	0.500574	0.12084	hypo	0.134765	0.508738	-10kb-1Mb
cg11417496	chr6	134142331	Heterochromatin	Heterochromatin	Heterochromatin	TCF21	-67944	0.000497358	0.0487475	0.621414	0.500574	0.12084	hypo	0.134765	0.508738	-10kb-1Mb
cg00116766	chr16	9857614	Heterochromatin	Heterochromatin	Heterochromatin	GRIN2A	418996	0.000364604	0.0486014	0.579672	0.476987	0.102685	hypo	0.196056	0.51935	-10kb-1Mb
cg00116766	chr16	9857614	Heterochromatin	Heterochromatin	Heterochromatin	USP7	-800274	0.000364604	0.0486014	0.579672	0.476987	0.102685	hypo	0.196056	0.51935	10kb-1Mb
cg07539443	chr12	114937328	Heterochromatin	Heterochromatin	Heterochromatin	TBX3	184066	7.79398e-05	0.0482774	0.397885	0.28126	0.116625	hypo	0.137889	0.340821	-10kb-1Mb
cg07539443	chr12	114937328	Heterochromatin	Heterochromatin	Heterochromatin	TBX5	-91082	7.79398e-05	0.0482774	0.397885	0.28126	0.116625	hypo	0.137889	0.340821	-10kb-1Mb
cg14359486	chr9	21396119	CTCF+Enhancer	Poised_Promoter	CTCF	IFNA2	-10724	0.000252817	0.0481518	0.336936	0.224957	0.111979	hypo	0.18415	0.215561	-10kb-1Mb
cg14359486	chr9	21396119	CTCF+Enhancer	Poised_Promoter	CTCF	IFNA8	-13026	0.000252817	0.0481518	0.336936	0.224957	0.111979	hypo	0.18415	0.215561	-10kb-1Mb
cg01777643	chr1	224805287	Heterochromatin	Poised_Promoter	Repressed	CNIH3	1293	0.000409928	0.0480976	0.292872	0.415113	-0.122241	hyper	0.171241	0.304895	-10kb-1Mb
cg01777643	chr1	224805287	Heterochromatin	Poised_Promoter	Repressed	DNAH14	-312081	0.000409928	0.0480976	0.292872	0.415113	-0.122241	hyper	0.171241	0.304895	10kb-1Mb
cg26438105	chr18	5892119	Heterochromatin	Repressed	Heterochromatin	EPB41L3	-347879	0.000204957	0.0476431	0.609568	0.485288	0.124279	hypo	0.158074	0.588943	-10kb-1Mb
cg26438105	chr18	5892119	Heterochromatin	Repressed	Heterochromatin	TMEM200C	3834	0.000204957	0.0476431	0.609568	0.485288	0.124279	hypo	0.158074	0.588943	-10kb-1Mb
cg20016411	chr11	113344987	Heterochromatin	Repressed	Heterochromatin	ANKK1	86475	0.000213907	0.0475555	0.319478	0.435933	-0.116455	hyper	0.158074	0.32614	10kb-1Mb
cg20016411	chr11	113344987	Heterochromatin	Repressed	Heterochromatin	DRD2	1123	0.000213907	0.0475555	0.319478	0.435933	-0.116455	hyper	0.158074	0.32614	10kb-1Mb
cg26765743	chr20	59047488	Heterochromatin	Heterochromatin	Heterochromatin	CDH26	514007	0.000213093	0.0475007	0.592214	0.44507	0.147145	hypo	0.134765	0.612434	<1kb
cg26765743	chr20	59047488	Heterochromatin	Heterochromatin	Heterochromatin	CDH4	-779993	0.000213093	0.0475007	0.592214	0.44507	0.147145	hypo	0.134765	0.612434	-10kb-1Mb
cg26690075	chr7	120968919	Heterochromatin	Poised_Promoter	Repressed	WNT16	-137	0.000424199	0.0473962	0.433323	0.566461	-0.133137	hyper	0.134765	0.410439	10kb-1Mb
cg27106909	chr16	30106897	Promoter	Promoter	Promoter	TBX6	-3693	0.000145052	0.0468887	0.187154	0.301866	-0.114712	hyper	0.164374	0.166942	10kb-1Mb
cg27106909	chr16	30106897	Promoter	Promoter	Promoter	YPEL3	623	0.000145052	0.0468887	0.187154	0.301866	-0.114712	hyper	0.164374	0.166942	10kb-1Mb
cg13764991	chr9	1052046	Heterochromatin	Poised_Promoter	Heterochromatin	DMRT2	1693	0.000433628	0.0467913	0.153416	0.258028	-0.104612	hyper	0.196056	0.125634	-10kb-1Mb
cg13764991	chr9	1052046	Heterochromatin	Poised_Promoter	Heterochromatin	SMARCA2	-969898	0.000433628	0.0467913	0.153416	0.258028	-0.104612	hyper	0.196056	0.125634	10kb-1Mb
cg02936263	chr17	32596886	Heterochromatin	Heterochromatin	Heterochromatin	CCL7	-353	0.000374805	0.0467761	0.616418	0.506414	0.110003	hypo	0.190215	0.628402	10kb-1Mb
cg19861260	chr7	87228749	Heterochromatin	Heterochromatin	Repressed	ABCB1	113814	0.000122527	0.0466762	0.508899	0.37669	0.13221	hypo	0.171718	0.503837	10kb-1Mb
cg19861260	chr7	87228749	Heterochromatin	Heterochromatin	Repressed	ABCB4	-123695	0.000122527	0.0466762	0.508899	0.37669	0.13221	hypo	0.171718	0.503837	10kb-1Mb
cg15440026	chr15	94022195	Heterochromatin	Heterochromatin	Heterochromatin	MCTP2	-819299	0.000446049	0.0464228	0.638183	0.524331	0.113853	hypo	0.175743	0.559614	-10kb-1Mb
cg15440026	chr15	94022195	Heterochromatin	Heterochromatin	Heterochromatin	RGMA	-405104	0.000446049	0.0464228	0.638183	0.524331	0.113853	hypo	0.175743	0.559614	-10kb-1Mb
cg26254050	chr5	25193483	Heterochromatin	Heterochromatin	Heterochromatin	CDH10	-548397	0.000166392	0.046116	0.632782	0.526241	0.106541	hypo	0.175743	0.707843	>1Mb
cg07609862	chr11	92702912	Heterochromatin	Poised_Promoter	Heterochromatin	MTNR1B	27	0.000168343	0.0456112	0.211433	0.330987	-0.119555	hyper	0.187615	0.233009	10kb-1Mb
cg10413513	chr16	7106265	Heterochromatin	Heterochromatin	Heterochromatin	RBFOX1	-276485	0.000125385	0.0455762	0.743197	0.610955	0.132242	hypo	0.159076	0.700413	10kb-1Mb
cg16356552	chr11	49909689	Heterochromatin	Heterochromatin	Heterochromatin	FOLH1	-679468	0.000165226	0.0453632	0.550264	0.431704	0.11856	hypo	0.134765	0.543826	>1Mb
cg16356552	chr11	49909689	Heterochromatin	Heterochromatin	Heterochromatin	OR4C13	-64253	0.000165226	0.0453632	0.550264	0.431704	0.11856	hypo	0.134765	0.543826	10kb-1Mb
cg23981116	chr5	167088724	Heterochromatin	Heterochromatin	Heterochromatin	TENM2	376921	0.000384141	0.0449866	0.750957	0.620458	0.130499	hypo	0.185722	0.635738	-10kb-1Mb
cg23981116	chr5	167088724	Heterochromatin	Heterochromatin	Heterochromatin	WWC1	-630430	0.000384141	0.0449866	0.750957	0.620458	0.130499	hypo	0.185722	0.635738	5-10kb
cg10358939	chr3	192973502	Heterochromatin	Heterochromatin	Heterochromatin	ATP13A5	123129	0.000317328	0.0445152	0.644038	0.536148	0.107889	hypo	0.171241	0.564069	10kb-1Mb
cg10358939	chr3	192973502	Heterochromatin	Heterochromatin	Heterochromatin	HRASLS	14589	0.000317328	0.0445152	0.644038	0.536148	0.107889	hypo	0.171241	0.564069	-10kb-1Mb
cg08545268	chr20	36793705	CTCF+Promoter	Promoter	CTCF	TGM2	68	0.000230458	0.0437667	0.189301	0.0849531	0.104348	hypo	0.158074	0.0958055	10kb-1Mb
cg21821214	chr2	176969223	Poised_Promoter	Promoter	Heterochromatin	HOXD10	-12083	0.000271083	0.0432023	0.368383	0.478295	-0.109912	hyper	0.145564	0.289336	-10kb-1Mb
cg21821214	chr2	176969223	Poised_Promoter	Promoter	Heterochromatin	HOXD11	-2790	0.000271083	0.0432023	0.368383	0.478295	-0.109912	hyper	0.145564	0.289336	-10kb-1Mb
cg11071202	chr14	88462554	Heterochromatin	Heterochromatin	Heterochromatin	GALC	-2940	1.1712e-05	0.0428318	0.315439	0.417854	-0.102415	hyper	0.187615	0.338266	-10kb-1Mb
cg01156373	chr2	213248884	Heterochromatin	Heterochromatin	Heterochromatin	ERBB4	154680	0.000244676	0.0425513	0.465919	0.363148	0.102771	hypo	0.175329	0.414734	10kb-1Mb
cg02305242	chr14	85996202	Heterochromatin	Promoter	Heterochromatin	FLRT2	-285	0.000255658	0.0425444	0.335496	0.458076	-0.12258	hyper	0.179916	0.319035	-10kb-1Mb
cg17283453	chr19	9473880	Heterochromatin	Heterochromatin	Promoter	ZNF177	-15051	0.000238077	0.0419767	0.202476	0.335937	-0.133461	hyper	0.17099	0.160195	>1Mb
cg14172108	chr21	34405553	Heterochromatin	Repressed	Heterochromatin	OLIG1	-36896	0.000304255	0.0418987	0.319402	0.437772	-0.11837	hyper	0.184386	0.249111	-10kb-1Mb
cg14172108	chr21	34405553	Heterochromatin	Repressed	Heterochromatin	OLIG2	7311	0.000304255	0.0418987	0.319402	0.437772	-0.11837	hyper	0.184386	0.249111	10kb-1Mb
cg11350447	chr5	87898610	CTCF	CTCF	CTCF	MEF2C	301288	0.00029175	0.0416346	0.656173	0.554355	0.101818	hypo	0.158074	0.530043	10kb-1Mb
cg11350447	chr5	87898610	CTCF	CTCF	CTCF	TMEM161B	-333946	0.00029175	0.0416346	0.656173	0.554355	0.101818	hypo	0.158074	0.530043	10kb-1Mb
cg16966992	chr14	31343356	Heterochromatin	Poised_Promoter	Heterochromatin	COCH	-408	3.93582e-06	0.0414548	0.529501	0.415154	0.114347	hypo	0.175743	0.524995	-10kb-1Mb
cg05309948	chr11	2292447	Poised_Promoter	Repressed	Heterochromatin	ASCL2	-266	0.000307374	0.0412642	0.229804	0.361545	-0.131741	hyper	0.182027	0.0905076	-10kb-1Mb
cg14763352	chr5	63961678	Heterochromatin	Heterochromatin	Transcribed	RGS7BP	159553	0.00019086	0.0410858	0.680894	0.563243	0.117651	hypo	0.151566	0.698277	10kb-1Mb
cg22427208	chr12	128073115	Heterochromatin	Heterochromatin	Heterochromatin	TMEM132C	-678832	0.000206207	0.0407564	0.494677	0.366624	0.128053	hypo	0.159076	0.518172	10kb-1Mb
cg12610078	chr3	82547324	Heterochromatin	Heterochromatin	Heterochromatin	GBE1	-736013	0.000124342	0.0407032	0.706671	0.590472	0.116199	hypo	0.185742	0.75271	>1Mb
cg07448679	chr16	13520827	Heterochromatin	Heterochromatin	Heterochromatin	ERCC4	-493186	0.000226917	0.0406328	0.757015	0.637891	0.119124	hypo	0.139466	0.777187	-10kb-1Mb
cg07448679	chr16	13520827	Heterochromatin	Heterochromatin	Heterochromatin	SHISA9	525351	0.000226917	0.0406328	0.757015	0.637891	0.119124	hypo	0.139466	0.777187	10kb-1Mb
cg23359394	chr20	53092040	Heterochromatin	Heterochromatin	Promoter_Poised	DOK5	-95	0.000204664	0.0394691	0.146948	0.265776	-0.118828	hyper	0.173312	0.239421	-10kb-1Mb
cg15675123	chr5	12623177	Heterochromatin	Heterochromatin	Heterochromatin	CTNND2	-719023	0.000214906	0.0393339	0.645614	0.520553	0.125061	hypo	0.167412	0.601008	-10kb-1Mb
cg00805880	chr1	203045044	Heterochromatin	Repressed	Heterochromatin	MYOG	10119	0.000177347	0.0392939	0.4577	0.611909	-0.154209	hyper	0.185722	0.498239	-10kb-1Mb
cg00805880	chr1	203045044	Heterochromatin	Repressed	Heterochromatin	PPFIA4	24734	0.000177347	0.0392939	0.4577	0.611909	-0.154209	hyper	0.185722	0.498239	-10kb-1Mb
cg22491141	chr18	56932314	Heterochromatin	Poised_Promoter	Heterochromatin	GRP	44915	0.000300789	0.0389796	0.338955	0.478358	-0.139403	hyper	0.159076	0.32244	10kb-1Mb
cg22491141	chr18	56932314	Heterochromatin	Poised_Promoter	Heterochromatin	RAX	8310	0.000300789	0.0389796	0.338955	0.478358	-0.139403	hyper	0.159076	0.32244	10kb-1Mb
cg18333041	chr3	139918866	Heterochromatin	Heterochromatin	Heterochromatin	CLSTN2	264840	0.000116099	0.0387969	0.751318	0.640988	0.11033	hypo	0.181811	0.761224	-10kb-1Mb
cg18333041	chr3	139918866	Heterochromatin	Heterochromatin	Heterochromatin	TRIM42	-478014	0.000116099	0.0387969	0.751318	0.640988	0.11033	hypo	0.181811	0.761224	-10kb-1Mb
cg03496114	chr17	80329459	Heterochromatin	Repressed	Heterochromatin	UTS2R	-2693	0.000295392	0.0385678	0.223231	0.338259	-0.115028	hyper	0.159132	0.209621	10kb-1Mb
cg27527345	chr1	159505015	Heterochromatin	Heterochromatin	Heterochromatin	OR10J5	826	5.94741e-05	0.0385543	0.717262	0.596047	0.121215	hypo	0.166787	0.707695	-10kb-1Mb
cg10505990	chr5	163683246	Heterochromatin	Heterochromatin	Heterochromatin	MAT2B	750693	0.000203731	0.038484	0.805811	0.704008	0.101803	hypo	0.18415	0.788015	10kb-1Mb
cg23219336	chr1	153175262	Heterochromatin	Heterochromatin	Heterochromatin	LOR	-56913	0.000253638	0.0383626	0.707099	0.591555	0.115544	hypo	0.14324	0.657401	-10kb-1Mb
cg23219336	chr1	153175262	Heterochromatin	Heterochromatin	Heterochromatin	SPRR2G	-51918	0.000253638	0.0383626	0.707099	0.591555	0.115544	hypo	0.14324	0.657401	-10kb-1Mb
cg23553368	chr11	5950798	Heterochromatin	Heterochromatin	Heterochromatin	OR52E4	45298	0.000104489	0.0383549	0.66158	0.559416	0.102164	hypo	0.177716	0.681495	-10kb-1Mb
cg23553368	chr11	5950798	Heterochromatin	Heterochromatin	Heterochromatin	OR56A3	-17771	0.000104489	0.0383549	0.66158	0.559416	0.102164	hypo	0.177716	0.681495	-10kb-1Mb
cg17059658	chr18	905101	Heterochromatin	Repressed	CTCF	ADCYAP1	-8	0.000160392	0.0378806	0.348441	0.501447	-0.153006	hyper	0.190784	0.457471	-10kb-1Mb
cg06948294	chr14	25518624	Promoter	Poised_Promoter	Promoter_Poised	STXBP6	878	2.07453e-05	0.0375905	0.155997	0.276977	-0.120979	hyper	0.195315	0.182035	-10kb-1Mb
cg00444390	chr11	7950225	Heterochromatin	Heterochromatin	Heterochromatin	OR10A6	-17	0.000102431	0.0375768	0.568217	0.448027	0.12019	hypo	0.159076	0.582653	10kb-1Mb
cg14352362	chr20	5293433	Heterochromatin	Heterochromatin	Heterochromatin	CDS2	186002	0.000339722	0.0374654	0.679729	0.557027	0.122702	hypo	0.139466	0.669191	10kb-1Mb
cg14352362	chr20	5293433	Heterochromatin	Heterochromatin	Heterochromatin	PROKR2	3944	0.000339722	0.0374654	0.679729	0.557027	0.122702	hypo	0.139466	0.669191	10kb-1Mb
cg12710531	chr11	88032774	Heterochromatin	Heterochromatin	Heterochromatin	CTSC	38180	0.000191514	0.0373956	0.65649	0.520775	0.135714	hypo	0.198079	0.715956	-10kb-1Mb
cg12710531	chr11	88032774	Heterochromatin	Heterochromatin	Heterochromatin	RAB38	-124140	0.000191514	0.0373956	0.65649	0.520775	0.135714	hypo	0.198079	0.715956	-10kb-1Mb
cg01990257	chr8	33847504	Heterochromatin	Heterochromatin	Heterochromatin	DUSP26	-389881	0.000119482	0.0371736	0.607894	0.507845	0.100049	hypo	0.171882	0.479508	-10kb-1Mb
cg11859607	chr18	909154	Heterochromatin	Poised_Promoter	Promoter_Poised	ADCYAP1	4045	0.000471688	0.036995	0.326321	0.442481	-0.116159	hyper	0.150002	0.239685	-10kb-1Mb
cg03539903	chr20	53088317	Heterochromatin	Heterochromatin	Heterochromatin	DOK5	-3818	0.000252419	0.0369841	0.62502	0.494265	0.130755	hypo	0.161828	0.630553	-10kb-1Mb
cg10454596	chr8	140971959	Enhancer	Transcribed	Heterochromatin	C8orf17	28544	0.000271293	0.0368225	0.666224	0.554147	0.112076	hypo	0.158074	0.640991	10kb-1Mb
cg10454596	chr8	140971959	Enhancer	Transcribed	Heterochromatin	TRAPPC9	496718	0.000271293	0.0368225	0.666224	0.554147	0.112076	hypo	0.158074	0.640991	-10kb-1Mb
cg01074318	chr3	191823430	Heterochromatin	Heterochromatin	Heterochromatin	FGF12	303407	-0.000183386	0.0368091	0.568358	0.460479	0.107879	hypo	0.181522	0.521534	10kb-1Mb
cg01074318	chr3	191823430	Heterochromatin	Heterochromatin	Heterochromatin	PYDC2	644479	-0.000183386	0.0368091	0.568358	0.460479	0.107879	hypo	0.181522	0.521534	10kb-1Mb
cg08160063	chr16	7704961	Heterochromatin	Heterochromatin	Heterochromatin	RBFOX1	322211	6.94531e-05	0.0363833	0.679751	0.515004	0.164746	hypo	0.134765	0.662045	10kb-1Mb
cg08160063	chr16	7704961	Heterochromatin	Heterochromatin	Heterochromatin	TMEM114	917264	6.94531e-05	0.0363833	0.679751	0.515004	0.164746	hypo	0.134765	0.662045	10kb-1Mb
cg24714094	chr22	23467005	Heterochromatin	Heterochromatin	Heterochromatin	GNAZ	54466	0.000179002	0.0361619	0.40681	0.536622	-0.129811	hyper	0.141154	0.414697	-10kb-1Mb
cg16485975	chr20	25065418	Repressed	Poised_Promoter	Heterochromatin	VSX1	-2423	0.000153161	0.0360765	0.27417	0.405939	-0.131769	hyper	0.174261	0.266201	10kb-1Mb
cg26196124	chr11	49877977	Heterochromatin	Heterochromatin	Heterochromatin	FOLH1	-647756	0.000240252	0.0359159	0.535847	0.431811	0.104036	hypo	0.159076	0.574187	>1Mb
cg26196124	chr11	49877977	Heterochromatin	Heterochromatin	Heterochromatin	OR4C13	-95965	0.000240252	0.0359159	0.535847	0.431811	0.104036	hypo	0.159076	0.574187	10kb-1Mb
cg08060810	chr11	55587104	Heterochromatin	Heterochromatin	Heterochromatin	OR5D18	19	0.000222618	0.035775	0.663115	0.546572	0.116543	hypo	0.164374	0.701406	-10kb-1Mb
cg16520796	chr16	75964393	Heterochromatin	Heterochromatin	Heterochromatin	CNTNAP4	-379400	0.000129377	0.035705	0.673265	0.555114	0.118151	hypo	0.16832	0.647072	-10kb-1Mb
cg19393677	chr15	67841407	Heterochromatin	Heterochromatin	Enhancer	MAP2K5	6361	0.000248682	0.0355645	0.707205	0.59463	0.112575	hypo	0.162134	0.767601	-10kb-1Mb
cg19393677	chr15	67841407	Heterochromatin	Heterochromatin	Enhancer	SKOR1	-270634	0.000248682	0.0355645	0.707205	0.59463	0.112575	hypo	0.162134	0.767601	-10kb-1Mb
cg21136443	chr2	238277443	Heterochromatin	Heterochromatin	Heterochromatin	COL6A3	45574	3.4463e-05	0.0351003	0.71648	0.605597	0.110883	hypo	0.134765	0.71024	10kb-1Mb
cg21136443	chr2	238277443	Heterochromatin	Heterochromatin	Heterochromatin	COPS8	283489	3.4463e-05	0.0351003	0.71648	0.605597	0.110883	hypo	0.134765	0.71024	10kb-1Mb
cg10214968	chr16	34252958	Heterochromatin	Heterochromatin	Heterochromatin	TP53TG3B	991444	6.73967e-05	0.0350967	0.685617	0.581287	0.104329	hypo	0.177128	0.766001	<-1Mb
cg02185052	chr10	94452480	Enhancer	Repressed	Promoter_Poised	EXOC6	-155796	0.00018616	0.0350624	0.340135	0.228172	0.111963	hypo	0.159076	0.24117	-10kb-1Mb
cg02185052	chr10	94452480	Enhancer	Repressed	Promoter_Poised	HHEX	4536	0.00018616	0.0350624	0.340135	0.228172	0.111963	hypo	0.159076	0.24117	-10kb-1Mb
cg19743254	chr11	132735814	Heterochromatin	Heterochromatin	Heterochromatin	NTM	954459	0.000184928	0.0349686	0.486613	0.36842	0.118193	hypo	0.159076	0.38365	10kb-1Mb
cg19743254	chr11	132735814	Heterochromatin	Heterochromatin	Heterochromatin	OPCML	77751	0.000184928	0.0349686	0.486613	0.36842	0.118193	hypo	0.159076	0.38365	10kb-1Mb
cg16287451	chr8	145936947	Heterochromatin	Heterochromatin	Heterochromatin	ARHGAP39	-105864	0.000146468	0.0344453	0.497543	0.391691	0.105852	hypo	0.198385	0.515387	-10kb-1Mb
cg16287451	chr8	145936947	Heterochromatin	Heterochromatin	Heterochromatin	ZNF251	44042	0.000146468	0.0344453	0.497543	0.391691	0.105852	hypo	0.198385	0.515387	-10kb-1Mb
cg19954017	chr17	80333257	Heterochromatin	Repressed	Heterochromatin	UTS2R	1105	0.000364446	0.0341223	0.448159	0.562343	-0.114185	hyper	0.175743	0.451504	10kb-1Mb
cg14003693	chr9	14308247	Heterochromatin	Enhancer	Promoter	NFIB	5418	0.000117093	0.0340241	0.462921	0.580617	-0.117697	hyper	0.18415	0.555788	-1-5kb
cg23218397	chr1	216019172	Enhancer	Heterochromatin	Heterochromatin	KCTD3	278438	0.000123779	0.0336504	0.770934	0.65232	0.118614	hypo	0.171718	0.780269	-10kb-1Mb
cg23218397	chr1	216019172	Enhancer	Heterochromatin	Heterochromatin	USH2A	577565	0.000123779	0.0336504	0.770934	0.65232	0.118614	hypo	0.171718	0.780269	-10kb-1Mb
cg21551253	chr12	131418217	Heterochromatin	Heterochromatin	Heterochromatin	RAN	61794	0.000180603	0.0335781	0.582888	0.47318	0.109708	hypo	0.195315	0.516997	10kb-1Mb
cg15756928	chr6	55267138	Heterochromatin	Heterochromatin	Heterochromatin	GFRAL	74872	0.000102297	0.033301	0.697758	0.590867	0.10689	hypo	0.166787	0.641766	10kb-1Mb
cg15756928	chr6	55267138	Heterochromatin	Heterochromatin	Heterochromatin	HMGCLL1	176846	0.000102297	0.033301	0.697758	0.590867	0.10689	hypo	0.166787	0.641766	-10kb-1Mb
cg10215032	chr2	1895407	Heterochromatin	Heterochromatin	Heterochromatin	MYT1L	439480	0.000204199	0.0331407	0.396636	0.280156	0.11648	hypo	0.159076	0.387172	-10kb-1Mb
cg10215032	chr2	1895407	Heterochromatin	Heterochromatin	Heterochromatin	PXDN	-147130	0.000204199	0.0331407	0.396636	0.280156	0.11648	hypo	0.159076	0.387172	10kb-1Mb
cg12625496	chr15	97326185	Heterochromatin	Heterochromatin	Heterochromatin	NR2F2	452240	7.6137e-05	0.0329297	0.719577	0.615667	0.10391	hypo	0.17162	0.67243	10kb-1Mb
cg07917546	chr16	86496223	Heterochromatin	Heterochromatin	Heterochromatin	FOXF1	-47909	0.000279997	0.0329027	0.529873	0.424638	0.105234	hypo	0.158074	0.409563	-10kb-1Mb
cg07917546	chr16	86496223	Heterochromatin	Heterochromatin	Heterochromatin	IRF8	563815	0.000279997	0.0329027	0.529873	0.424638	0.105234	hypo	0.158074	0.409563	10kb-1Mb
cg23856293	chr20	62795341	Promoter	Heterochromatin	Transcribed	MYT1	-485	6.15581e-05	0.032874	0.738049	0.618097	0.119951	hypo	0.151398	0.734178	10kb-1Mb
cg19192280	chr6	32116893	Heterochromatin	Promoter	Heterochromatin	PPT2	-4406	-6.23566e-05	0.0326556	0.616146	0.719377	-0.103231	hyper	0.166787	0.576627	10kb-1Mb
cg19192280	chr6	32116893	Heterochromatin	Promoter	Heterochromatin	PRRT1	2835	-6.23566e-05	0.0326556	0.616146	0.719377	-0.103231	hyper	0.166787	0.576627	10kb-1Mb
cg04281464	chr14	70014873	CTCF	CTCF	CTCF	PLEKHD1	63403	0.000165467	0.032543	0.34787	0.528621	-0.180751	hyper	0.16832	0.348345	10kb-1Mb
cg15194943	chr18	905127	Heterochromatin	Repressed	CTCF	ADCYAP1	18	0.000229603	0.0324729	0.153579	0.25465	-0.101072	hyper	0.171882	0.151284	-10kb-1Mb
cg10772322	chr19	49116839	Promoter	Enhancer	Promoter	SPACA4	6840	7.42217e-05	0.0324491	0.629245	0.5278	0.101444	hypo	0.175743	0.654373	10kb-1Mb
cg10772322	chr19	49116839	Promoter	Enhancer	Promoter	SPHK2	-5708	7.42217e-05	0.0324491	0.629245	0.5278	0.101444	hypo	0.175743	0.654373	10kb-1Mb
cg18499201	chr17	77395887	Heterochromatin	Heterochromatin	Heterochromatin	ENGASE	324861	0.000222356	0.032432	0.600414	0.7055	-0.105086	hyper	0.139466	0.635954	10kb-1Mb
cg18499201	chr17	77395887	Heterochromatin	Heterochromatin	Heterochromatin	RBFOX3	82675	0.000222356	0.032432	0.600414	0.7055	-0.105086	hyper	0.139466	0.635954	-10kb-1Mb
cg26546537	chr8	122651555	Poised_Promoter	Promoter	Heterochromatin	HAS2	2074	0.000199355	0.0320375	0.32453	0.440577	-0.116047	hyper	0.158074	0.430075	10kb-1Mb
cg26546537	chr8	122651555	Poised_Promoter	Promoter	Heterochromatin	SNTB1	-826043	0.000199355	0.0320375	0.32453	0.440577	-0.116047	hyper	0.158074	0.430075	-10kb-1Mb
cg27436264	chr20	36793608	CTCF+Promoter	Promoter	CTCF	TGM2	165	6.63999e-05	0.0315644	0.223548	0.123177	0.100371	hypo	0.16164	0.106155	10kb-1Mb
cg16713743	chr21	34397135	Heterochromatin	Repressed	Heterochromatin	OLIG2	-1107	0.000235543	0.0315468	0.265092	0.371464	-0.106372	hyper	0.158074	0.220316	10kb-1Mb
cg22446206	chr1	185743787	Heterochromatin	Heterochromatin	Heterochromatin	HMCN1	40105	0.000226592	0.0314933	0.444376	0.332623	0.111753	hypo	0.139466	0.384533	10kb-1Mb
cg22446206	chr1	185743787	Heterochromatin	Heterochromatin	Heterochromatin	PRG4	-521623	0.000226592	0.0314933	0.444376	0.332623	0.111753	hypo	0.139466	0.384533	-10kb-1Mb
cg09789721	chr4	7463007	Heterochromatin	Heterochromatin	Heterochromatin	AFAP1	478645	0.000337939	0.0313932	0.550162	0.442811	0.107352	hypo	0.196141	0.567067	10kb-1Mb
cg09789721	chr4	7463007	Heterochromatin	Heterochromatin	Heterochromatin	PSAPL1	-26308	0.000337939	0.0313932	0.550162	0.442811	0.107352	hypo	0.196141	0.567067	-10kb-1Mb
cg12753606	chr6	135504989	CTCF+Promoter	Promoter	Heterochromatin	AHI1	313893	0.000204217	0.0310879	0.570791	0.466131	0.10466	hypo	0.18415	0.448631	-10kb-1Mb
cg12753606	chr6	135504989	CTCF+Promoter	Promoter	Heterochromatin	MYB	2537	0.000204217	0.0310879	0.570791	0.466131	0.10466	hypo	0.18415	0.448631	10kb-1Mb
cg26028149	chr10	37974016	Heterochromatin	Heterochromatin	Heterochromatin	MTRNR2L7	-82158	0.000170065	0.0308189	0.66479	0.555539	0.10925	hypo	0.158074	0.559852	-10kb-1Mb
cg26028149	chr10	37974016	Heterochromatin	Heterochromatin	Heterochromatin	ZNF248	172521	0.000170065	0.0308189	0.66479	0.555539	0.10925	hypo	0.158074	0.559852	-10kb-1Mb
cg04948906	chr11	124413229	Heterochromatin	Heterochromatin	Heterochromatin	OR8B12	345	0.000165547	0.0308049	0.515826	0.396547	0.119279	hypo	0.14324	0.472247	-10kb-1Mb
cg26270899	chr9	139590760	Enhancer	Enhancer	Enhancer	AGPAT2	-8886	0.000179315	0.0306633	0.684063	0.575813	0.10825	hypo	0.183996	0.71781	5-10kb
cg03129645	chr7	141947898	Heterochromatin	Heterochromatin	Heterochromatin	PRSS58	9948	1.92063e-05	0.030414	0.641647	0.51876	0.122887	hypo	0.187642	0.619969	10kb-1Mb
cg23075337	chr7	8481460	Heterochromatin	Repressed	Repressed	NXPH1	7876	0.000210162	0.0304121	0.428117	0.541614	-0.113498	hyper	0.16832	0.516684	10kb-1Mb
cg05068987	chr19	12978714	Heterochromatin	Promoter	Heterochromatin	DNASE2	13567	0.000259285	0.0303914	0.269348	0.390676	-0.121328	hyper	0.16849	0.194356	-10kb-1Mb
cg05068987	chr19	12978714	Heterochromatin	Promoter	Heterochromatin	MAST1	29367	0.000259285	0.0303914	0.269348	0.390676	-0.121328	hyper	0.16849	0.194356	-10kb-1Mb
cg05247035	chr8	72596351	Heterochromatin	Heterochromatin	Repressed	EYA1	-321885	0.00049277	0.0301074	0.712226	0.566172	0.146054	hypo	0.162134	0.765859	10kb-1Mb
cg05247035	chr8	72596351	Heterochromatin	Heterochromatin	Repressed	MSC	160351	0.00049277	0.0301074	0.712226	0.566172	0.146054	hypo	0.162134	0.765859	10kb-1Mb
cg22188603	chr5	142243769	Enhancer	Enhancer	Heterochromatin	ARHGAP26	93821	4.80453e-05	0.0295729	0.481861	0.59721	-0.11535	hyper	0.188396	0.54379	10kb-1Mb
cg22188603	chr5	142243769	Enhancer	Enhancer	Heterochromatin	NR3C1	539484	4.80453e-05	0.0295729	0.481861	0.59721	-0.11535	hyper	0.188396	0.54379	-10kb-1Mb
cg10338848	chr16	7701595	Heterochromatin	Heterochromatin	Heterochromatin	RBFOX1	318845	0.000180735	0.029541	0.737479	0.621582	0.115898	hypo	0.177396	0.781016	10kb-1Mb
cg10338848	chr16	7701595	Heterochromatin	Heterochromatin	Heterochromatin	TMEM114	920630	0.000180735	0.029541	0.737479	0.621582	0.115898	hypo	0.177396	0.781016	10kb-1Mb
cg10204725	chr19	56367830	Heterochromatin	Heterochromatin	Heterochromatin	NLRP11	-19703	8.89126e-05	0.0294618	0.715475	0.614599	0.100876	hypo	0.187812	0.6394	-10kb-1Mb
cg10204725	chr19	56367830	Heterochromatin	Heterochromatin	Heterochromatin	NLRP13	75846	8.89126e-05	0.0294618	0.715475	0.614599	0.100876	hypo	0.187812	0.6394	-10kb-1Mb
cg12854428	chr8	89281994	Heterochromatin	Heterochromatin	Enhancer	MMP16	57722	4.80203e-05	0.0293414	0.641555	0.52107	0.120485	hypo	0.166786	0.574267	-10kb-1Mb
cg07548313	chr1	158259926	Heterochromatin	Heterochromatin	Heterochromatin	CD1C	351	0.000243175	0.0292714	0.699848	0.569287	0.130562	hypo	0.18415	0.640586	>1Mb
cg06359394	chr2	187559328	Heterochromatin	Promoter	Heterochromatin	FAM171B	631	0.000149882	0.0289607	0.326392	0.221272	0.105119	hypo	0.187721	0.363375	10kb-1Mb
cg25019567	chr1	209346611	Heterochromatin	Heterochromatin	Heterochromatin	CAMK1G	-410450	0.000111547	0.0287693	0.67006	0.556379	0.11368	hypo	0.17099	0.716498	10kb-1Mb
cg25019567	chr1	209346611	Heterochromatin	Heterochromatin	Heterochromatin	PLXNA2	-928947	0.000111547	0.0287693	0.67006	0.556379	0.11368	hypo	0.17099	0.716498	10kb-1Mb
cg06372145	chr20	29979846	Heterochromatin	Heterochromatin	Heterochromatin	DEFB119	-1561	9.65961e-05	0.0285491	0.576217	0.468179	0.108039	hypo	0.18008	0.542976	-10kb-1Mb
cg02680398	chr8	4629524	Heterochromatin	Heterochromatin	Heterochromatin	CSMD1	222413	8.47072e-05	0.0283656	0.479594	0.378295	0.101299	hypo	0.190076	0.444586	<-1Mb
cg22959820	chr11	65601167	Heterochromatin	Promoter	Heterochromatin	SNX32	56	0.000200424	0.0282224	0.212314	0.347678	-0.135364	hyper	0.161027	0.275588	10kb-1Mb
cg21126487	chr14	37117706	Heterochromatin	Enhancer	Promoter_Poised	NKX2-8	-65895	0.000125639	0.0280311	0.477239	0.359794	0.117445	hypo	0.185742	0.502247	-10kb-1Mb
cg21126487	chr14	37117706	Heterochromatin	Enhancer	Promoter_Poised	PAX9	-13363	0.000125639	0.0280311	0.477239	0.359794	0.117445	hypo	0.185742	0.502247	-10kb-1Mb
cg01785722	chr8	89019480	Heterochromatin	Heterochromatin	Enhancer	MMP16	320236	0.000102655	0.027854	0.700477	0.585071	0.115406	hypo	0.178789	0.622971	>1Mb
cg25738714	chr1	50893658	Heterochromatin	Poised_Promoter	Heterochromatin	DMRTA2	-4487	0.000132272	0.0276759	0.381649	0.49212	-0.110471	hyper	0.190215	0.370386	-10kb-1Mb
cg02288088	chr2	119615605	Heterochromatin	Repressed	Heterochromatin	EN1	-10352	-4.70054e-05	0.0276642	0.333236	0.440666	-0.107431	hyper	0.134765	0.45636	-10kb-1Mb
cg02288088	chr2	119615605	Heterochromatin	Repressed	Heterochromatin	MARCO	-84136	-4.70054e-05	0.0276642	0.333236	0.440666	-0.107431	hyper	0.134765	0.45636	-10kb-1Mb
cg17202781	chr3	5019217	CTCF+Promoter	Enhancer	Transcribed	BHLHE40	-1583	1.46897e-05	0.0275167	0.437242	0.310721	0.126521	hypo	0.174981	0.376867	-5-10kb
cg13521991	chr17	51900096	Heterochromatin	Heterochromatin	Heterochromatin	KIF2B	-142	7.72159e-05	0.0273339	0.757011	0.656145	0.100866	hypo	0.178193	0.74245	-10kb-1Mb
cg14400354	chr9	101570703	Promoter	Promoter	Promoter_Poised	GALNT12	723	0.000107024	0.0272173	0.556862	0.436686	0.120176	hypo	0.181074	0.444893	-10kb-1Mb
cg16033633	chr13	100624855	Heterochromatin	Repressed	Heterochromatin	ZIC5	-693	0.000194147	0.0271041	0.348194	0.454987	-0.106793	hyper	0.192482	0.269668	-10kb-1Mb
cg24014143	chr13	70682127	Heterochromatin	Heterochromatin	Heterochromatin	KLHL1	463	7.78933e-05	0.0268674	0.21467	0.348462	-0.133791	hyper	0.174981	0.168358	-10kb-1Mb
cg14644001	chr6	32116653	Heterochromatin	Promoter	Heterochromatin	PPT2	-4646	6.04176e-05	0.0268375	0.469665	0.609651	-0.139986	hyper	0.159076	0.566658	10kb-1Mb
cg14644001	chr6	32116653	Heterochromatin	Promoter	Heterochromatin	PRRT1	3075	6.04176e-05	0.0268375	0.469665	0.609651	-0.139986	hyper	0.159076	0.566658	10kb-1Mb
cg17123690	chr19	55951801	Heterochromatin	Poised_Promoter	Heterochromatin	SHISA7	2428	-2.99449e-05	0.0267376	0.314832	0.455992	-0.141161	hyper	0.16849	0.407284	-10kb-1Mb
cg17123690	chr19	55951801	Heterochromatin	Poised_Promoter	Heterochromatin	UBE2S	-32657	-2.99449e-05	0.0267376	0.314832	0.455992	-0.141161	hyper	0.16849	0.407284	-10kb-1Mb
cg18417954	chr19	55672513	Heterochromatin	Poised_Promoter	Heterochromatin	TNNI3	-3414	0.000121829	0.0266969	0.350272	0.465029	-0.114757	hyper	0.196056	0.280558	10kb-1Mb
cg09664215	chr1	158325254	Heterochromatin	Heterochromatin	Heterochromatin	CD1E	1715	6.20087e-05	0.026561	0.62342	0.508566	0.114854	hypo	0.134765	0.593171	>1Mb
cg09664215	chr1	158325254	Heterochromatin	Heterochromatin	Heterochromatin	OR10T2	44001	6.20087e-05	0.026561	0.62342	0.508566	0.114854	hypo	0.134765	0.593171	>1Mb
cg21039495	chr6	29760823	Heterochromatin	Promoter	Heterochromatin	HLA-F	69639	-4.22399e-05	0.0263701	0.254312	0.391822	-0.13751	hyper	0.194155	0.198209	-10kb-1Mb
cg21039495	chr6	29760823	Heterochromatin	Promoter	Heterochromatin	HLA-G	-33932	-4.22399e-05	0.0263701	0.254312	0.391822	-0.13751	hyper	0.194155	0.198209	10kb-1Mb
cg25730098	chr19	56346628	Heterochromatin	Heterochromatin	Heterochromatin	NLRP4	-1315	0.000169374	0.0259862	0.527925	0.424916	0.103008	hypo	0.139466	0.375992	-10kb-1Mb
cg25923450	chr3	159944518	Heterochromatin	Poised_Promoter	Heterochromatin	C3orf80	1096	6.28903e-05	0.0255608	0.373704	0.268071	0.105633	hypo	0.192013	0.246837	-10kb-1Mb
cg25923450	chr3	159944518	Heterochromatin	Poised_Promoter	Heterochromatin	SMC4	-172573	6.28903e-05	0.0255608	0.373704	0.268071	0.105633	hypo	0.192013	0.246837	10kb-1Mb
cg12032027	chr20	52198225	Enhancer	Enhancer	Promoter	TSHZ2	609280	0.000200986	0.0253326	0.594175	0.488762	0.105413	hypo	0.15651	0.571142	-10kb-1Mb
cg12032027	chr20	52198225	Enhancer	Enhancer	Promoter	ZNF217	12152	0.000200986	0.0253326	0.594175	0.488762	0.105413	hypo	0.15651	0.571142	-10kb-1Mb
cg16921285	chr13	104003206	Heterochromatin	Heterochromatin	Heterochromatin	SLC10A2	-284011	0.000117555	0.0253157	0.792698	0.685568	0.10713	hypo	0.159076	0.787084	-10kb-1Mb
cg02394701	chr7	49560538	Heterochromatin	Heterochromatin	Heterochromatin	VWC2	-252718	0.000191153	0.0251988	0.682921	0.555298	0.127624	hypo	0.192421	0.709457	-10kb-1Mb
cg06145336	chr2	177027931	Heterochromatin	Repressed	Repressed	HOXD1	-25375	3.36041e-05	0.0251858	0.525777	0.648444	-0.122668	hyper	0.150002	0.482161	-10kb-1Mb
cg06145336	chr2	177027931	Heterochromatin	Repressed	Repressed	HOXD4	11982	3.36041e-05	0.0251858	0.525777	0.648444	-0.122668	hyper	0.150002	0.482161	-10kb-1Mb
cg12014547	chr11	20692092	Heterochromatin	Repressed	Repressed	NELL1	975	0.000139148	0.0251266	0.223639	0.32595	-0.102312	hyper	0.176146	0.26477	10kb-1Mb
cg06600429	chr5	160975956	Heterochromatin	Poised_Promoter	Heterochromatin	GABRB2	-827	6.77785e-05	0.024471	0.285751	0.38711	-0.101359	hyper	0.176146	0.286435	10kb-1Mb
cg21766308	chr3	151178904	Heterochromatin	Promoter	Repressed	IGSF10	-2408	0.000132935	0.0244611	0.349296	0.461454	-0.112158	hyper	0.174415	0.328694	10kb-1Mb
cg04898487	chr16	10272607	Heterochromatin	Heterochromatin	Heterochromatin	GRIN2A	4003	0.000113403	0.024407	0.608801	0.505367	0.103434	hypo	0.17099	0.583803	-10kb-1Mb
cg02570079	chr7	156814845	Repressed	Repressed	Enhancer	MNX1	-11501	0.00010157	0.0241175	0.355435	0.482092	-0.126656	hyper	0.164374	0.295347	10kb-1Mb
cg02570079	chr7	156814845	Repressed	Repressed	Enhancer	UBE3C	-116761	0.00010157	0.0241175	0.355435	0.482092	-0.126656	hyper	0.164374	0.295347	10kb-1Mb
cg03878722	chr16	76666860	Heterochromatin	Heterochromatin	Heterochromatin	MON1B	-557955	-2.95408e-06	0.0238791	0.784744	0.678147	0.106597	hypo	0.176326	0.734757	-10kb-1Mb
cg07176264	chr2	120281999	Repressed	Repressed	Heterochromatin	SCTR	70	9.00382e-05	0.0238477	0.271362	0.430676	-0.159314	hyper	0.185742	0.3201	10kb-1Mb
cg17680303	chr4	47183921	Heterochromatin	Heterochromatin	Heterochromatin	COMMD8	281814	0.00018633	0.0237996	0.675732	0.566344	0.109388	hypo	0.171882	0.597615	-10kb-1Mb
cg17680303	chr4	47183921	Heterochromatin	Heterochromatin	Heterochromatin	GABRB1	150545	0.00018633	0.0237996	0.675732	0.566344	0.109388	hypo	0.171882	0.597615	-10kb-1Mb
cg19019849	chr4	13533145	Heterochromatin	Poised_Promoter	Heterochromatin	NKX3-2	13528	3.88617e-05	0.0237029	0.395702	0.509482	-0.11378	hyper	0.159076	0.498072	10kb-1Mb
cg19019849	chr4	13533145	Heterochromatin	Poised_Promoter	Heterochromatin	RAB28	-47157	3.88617e-05	0.0237029	0.395702	0.509482	-0.11378	hyper	0.159076	0.498072	10kb-1Mb
cg06010020	chr7	5112067	Heterochromatin	Heterochromatin	Heterochromatin	RBAK	26515	8.48747e-05	0.0234319	0.411459	0.519736	-0.108278	hyper	0.185762	0.50151	-10kb-1Mb
cg06010020	chr7	5112067	Heterochromatin	Heterochromatin	Heterochromatin	WIPI2	-117751	8.48747e-05	0.0234319	0.411459	0.519736	-0.108278	hyper	0.185762	0.50151	-10kb-1Mb
cg10328844	chr15	98417731	Heterochromatin	Heterochromatin	Heterochromatin	ARRDC4	-86196	0.00021726	0.0232648	0.54648	0.442324	0.104156	hypo	0.160662	0.504007	-10kb-1Mb
cg24704177	chr2	177027710	Heterochromatin	Repressed	Heterochromatin	HOXD1	-25596	0.000149139	0.0231324	0.314793	0.418229	-0.103436	hyper	0.17162	0.363784	-10kb-1Mb
cg24704177	chr2	177027710	Heterochromatin	Repressed	Heterochromatin	HOXD4	11761	0.000149139	0.0231324	0.314793	0.418229	-0.103436	hyper	0.17162	0.363784	-10kb-1Mb
cg09863149	chr8	87877382	Heterochromatin	Heterochromatin	Heterochromatin	CNGB3	-121480	4.77734e-05	0.0230419	0.670516	0.538053	0.132464	hypo	0.183353	0.608925	10kb-1Mb
cg04803994	chr11	1592587	Poised_Promoter	Promoter	Promoter	DUSP8	562	4.21966e-05	0.0229709	0.439838	0.299438	0.1404	hypo	0.173396	0.264588	10kb-1Mb
cg06483559	chr11	123624914	Heterochromatin	Heterochromatin	Heterochromatin	OR6X1	338	9.35991e-05	0.0229162	0.522287	0.397963	0.124324	hypo	0.154032	0.450175	10kb-1Mb
cg00787290	chr6	118226103	Heterochromatin	Heterochromatin	Repressed	SLC35F1	-2585	6.88614e-05	0.0228546	0.566812	0.464949	0.101863	hypo	0.16832	0.524921	-10kb-1Mb
cg08183724	chr20	21497429	Heterochromatin	Repressed	Heterochromatin	NKX2-2	-2766	0.000151988	0.0224213	0.440324	0.578026	-0.137702	hyper	0.180891	0.415883	-10kb-1Mb
cg27363327	chr6	43211208	Repressed	Repressed	Heterochromatin	TTBK1	-209	0.000203643	0.0220832	0.39856	0.581667	-0.183107	hyper	0.139466	0.412445	10kb-1Mb
cg13476133	chr7	44185646	Heterochromatin	Poised_Promoter	Heterochromatin	MYL7	-4716	5.44888e-05	0.0213241	0.341613	0.472995	-0.131382	hyper	0.170452	0.351773	-10kb-1Mb
cg17718728	chr10	117897141	Heterochromatin	Heterochromatin	Repressed	GFRA1	135837	-1.89614e-05	0.0211381	0.687789	0.58359	0.1042	hypo	0.188433	0.655612	-10kb-1Mb
cg21425607	chr8	106611264	Heterochromatin	Heterochromatin	Heterochromatin	OXR1	-848887	4.07242e-05	0.0208562	0.622861	0.479687	0.143175	hypo	0.19317	0.567475	-10kb-1Mb
cg21425607	chr8	106611264	Heterochromatin	Heterochromatin	Heterochromatin	ZFPM2	280345	4.07242e-05	0.0208562	0.622861	0.479687	0.143175	hypo	0.19317	0.567475	-10kb-1Mb
cg23194364	chr11	7870558	Heterochromatin	Heterochromatin	Heterochromatin	OR10A6	79650	0.00010248	0.0207996	0.571504	0.449749	0.121755	hypo	0.139466	0.577565	10kb-1Mb
cg23194364	chr11	7870558	Heterochromatin	Heterochromatin	Heterochromatin	OR5P3	-23040	0.00010248	0.0207996	0.571504	0.449749	0.121755	hypo	0.139466	0.577565	10kb-1Mb
cg06718080	chr4	165015579	Heterochromatin	Heterochromatin	Heterochromatin	2019-03-01	289622	8.22248e-05	0.0205013	0.789455	0.668554	0.120901	hypo	0.196792	0.801906	10kb-1Mb
cg06718080	chr4	165015579	Heterochromatin	Heterochromatin	Heterochromatin	TKTL2	-620533	8.22248e-05	0.0205013	0.789455	0.668554	0.120901	hypo	0.196792	0.801906	-10kb-1Mb
cg15085635	chr6	99083118	Heterochromatin	Heterochromatin	Heterochromatin	POU3F2	-199461	3.61546e-05	0.0202902	0.708109	0.597914	0.110196	hypo	0.160662	0.64513	-10kb-1Mb
cg16332300	chr12	130392241	Heterochromatin	Heterochromatin	Heterochromatin	TMEM132D	-4031	0.000102484	0.0199939	0.721677	0.609382	0.112296	hypo	0.175329	0.72107	10kb-1Mb
cg16300637	chr14	97059005	Heterochromatin	Promoter	Heterochromatin	PAPOLA	90296	-1.63728e-05	0.0199563	0.265995	0.389994	-0.123999	hyper	0.198373	0.257556	10kb-1Mb
cg16300637	chr14	97059005	Heterochromatin	Promoter	Heterochromatin	VRK1	-204635	-1.63728e-05	0.0199563	0.265995	0.389994	-0.123999	hyper	0.198373	0.257556	10kb-1Mb
cg05874561	chr4	154709828	Heterochromatin	Poised_Promoter	Heterochromatin	SFRP2	443	-3.80352e-06	0.0199438	0.353624	0.487749	-0.134124	hyper	0.166786	0.312359	10kb-1Mb
cg24052731	chr12	34529645	Heterochromatin	Heterochromatin	Heterochromatin	ALG10	354430	0.000127811	0.0198343	0.577698	0.475192	0.102506	hypo	0.166787	0.576955	>1Mb
cg05363534	chr11	65210645	Promoter	Transcribed	Promoter	FRMD8	56576	-7.60199e-06	0.0197382	0.574028	0.47124	0.102787	hypo	0.159076	0.559467	-10kb-1Mb
cg05363534	chr11	65210645	Promoter	Transcribed	Promoter	SCYL1	-81902	-7.60199e-06	0.0197382	0.574028	0.47124	0.102787	hypo	0.159076	0.559467	10kb-1Mb
cg12060838	chr1	158028936	Heterochromatin	Heterochromatin	Heterochromatin	CD1D	-120800	0.000145917	0.0196078	0.633339	0.516971	0.116368	hypo	0.195636	0.602855	>1Mb
cg00162231	chr3	11035357	Heterochromatin	Poised_Promoter	Heterochromatin	SLC6A1	948	-2.05525e-05	0.0193648	0.355656	0.462229	-0.106573	hyper	0.189119	0.28313	10kb-1Mb
cg06704573	chr8	55527950	Heterochromatin	Heterochromatin	Enhancer	RP1	-676	1.98433e-05	0.0189558	0.508755	0.401209	0.107547	hypo	0.145564	0.487969	10kb-1Mb
cg16364155	chr3	147144980	Heterochromatin	Heterochromatin	Heterochromatin	ZIC1	17810	6.08165e-05	0.0187348	0.683296	0.55783	0.125466	hypo	0.189892	0.662276	10kb-1Mb
cg18219713	chr8	50837079	Heterochromatin	Heterochromatin	Heterochromatin	SNTG1	12847	8.29228e-05	0.0183272	0.573759	0.44948	0.124279	hypo	0.174261	0.560404	>1Mb
cg15142042	chr5	3963277	Heterochromatin	Heterochromatin	Heterochromatin	IRX1	367110	0.000161277	0.0182085	0.589012	0.461122	0.12789	hypo	0.196056	0.688977	-10kb-1Mb
cg03212161	chr1	158027914	Heterochromatin	Heterochromatin	Heterochromatin	CD1D	-121822	4.94526e-05	0.0177416	0.693367	0.571982	0.121385	hypo	0.18415	0.66437	>1Mb
cg26982321	chr6	137663088	CTCF+Enhancer	CTCF	Enhancer	IFNGR1	-122503	7.71112e-05	0.0176941	0.721704	0.609101	0.112603	hypo	0.171241	0.680201	10kb-1Mb
cg26982321	chr6	137663088	CTCF+Enhancer	CTCF	Enhancer	OLIG3	152442	7.71112e-05	0.0176941	0.721704	0.609101	0.112603	hypo	0.171241	0.680201	10kb-1Mb
cg23586959	chr20	30073209	Heterochromatin	Heterochromatin	Heterochromatin	HM13	-29021	7.12061e-05	0.0173689	0.504865	0.383291	0.121574	hypo	0.19167	0.474434	-10kb-1Mb
cg23586959	chr20	30073209	Heterochromatin	Heterochromatin	Heterochromatin	REM1	10114	7.12061e-05	0.0173689	0.504865	0.383291	0.121574	hypo	0.19167	0.474434	-10kb-1Mb
cg23901852	chr4	126238384	Heterochromatin	Promoter	Heterochromatin	FAT4	831	-4.46869e-05	0.0173047	0.291461	0.418689	-0.127228	hyper	0.188433	0.275359	10kb-1Mb
cg26939283	chr1	152731117	Heterochromatin	Heterochromatin	Heterochromatin	KPRP	612	6.37013e-05	0.0169114	0.55737	0.452382	0.104987	hypo	0.190076	0.487261	10kb-1Mb
cg03698145	chr15	98064729	Heterochromatin	Heterochromatin	Heterochromatin	ARRDC4	-439198	-1.51905e-05	0.0168189	0.487356	0.383476	0.10388	hypo	0.158074	0.461452	-10kb-1Mb
cg03620964	chr16	76268785	Heterochromatin	Heterochromatin	Heterochromatin	CNTNAP4	-75008	-0.000157775	0.0162501	0.698804	0.598015	0.100789	hypo	0.17162	0.624554	-10kb-1Mb
cg05944004	chr20	59546092	Heterochromatin	Heterochromatin	Heterochromatin	CDH4	-281389	0.000116757	0.0151192	0.472846	0.370756	0.10209	hypo	0.199195	0.461578	-10kb-1Mb
cg19859290	chr11	20618399	Heterochromatin	Poised_Promoter	Heterochromatin	SLC6A5	-2546	6.87847e-05	0.0151007	0.494199	0.613541	-0.119342	hyper	0.170944	0.603121	10kb-1Mb
cg17538768	chr11	123626540	Heterochromatin	Heterochromatin	Heterochromatin	OR6X1	-1288	7.59655e-05	0.0149026	0.622819	0.510515	0.112304	hypo	0.192584	0.636073	10kb-1Mb
cg21936464	chr1	153177032	Heterochromatin	Heterochromatin	Heterochromatin	LOR	-55143	2.97865e-05	0.0148616	0.595279	0.49285	0.10243	hypo	0.182984	0.520586	-10kb-1Mb
cg21936464	chr1	153177032	Heterochromatin	Heterochromatin	Heterochromatin	SPRR2G	-53688	2.97865e-05	0.0148616	0.595279	0.49285	0.10243	hypo	0.182984	0.520586	-10kb-1Mb
cg22651079	chr8	91796396	Heterochromatin	Heterochromatin	Heterochromatin	NECAB1	-7381	1.20768e-05	0.0148487	0.600856	0.475998	0.124858	hypo	0.185742	0.603727	-10kb-1Mb
cg22651079	chr8	91796396	Heterochromatin	Heterochromatin	Heterochromatin	TMEM64	-138086	1.20768e-05	0.0148487	0.600856	0.475998	0.124858	hypo	0.185742	0.603727	-10kb-1Mb
cg08034379	chr2	228736324	Heterochromatin	Promoter	Heterochromatin	DAW1	2	7.46397e-05	0.0147655	0.355916	0.496461	-0.140545	hyper	0.198079	0.295269	10kb-1Mb
cg27643360	chr8	32623819	Heterochromatin	Heterochromatin	Heterochromatin	FUT10	707120	-1.69987e-05	0.0147476	0.597259	0.497184	0.100075	hypo	0.162134	0.605769	>1Mb
cg27643360	chr8	32623819	Heterochromatin	Heterochromatin	Heterochromatin	NRG1	218092	-1.69987e-05	0.0147476	0.597259	0.497184	0.100075	hypo	0.162134	0.605769	-10kb-1Mb
cg09081266	chr6	29365287	Heterochromatin	Heterochromatin	Heterochromatin	OR12D2	872	2.27217e-05	0.0142348	0.617537	0.510188	0.107349	hypo	0.190215	0.669011	-10kb-1Mb
cg11735242	chr1	4644030	Heterochromatin	Heterochromatin	Heterochromatin	AJAP1	-71074	4.99977e-05	0.0141888	0.621517	0.511074	0.110443	hypo	0.179916	0.69984	-10kb-1Mb
cg11735242	chr1	4644030	Heterochromatin	Heterochromatin	Heterochromatin	C1orf174	-827182	4.99977e-05	0.0141888	0.621517	0.511074	0.110443	hypo	0.179916	0.69984	-10kb-1Mb
cg26321644	chr20	44540062	Promoter	Promoter	Heterochromatin	PLTP	623	2.68005e-06	0.0139182	0.150355	0.255097	-0.104742	hyper	0.193931	0.218339	-10kb-1Mb
cg02000882	chr16	86542113	Heterochromatin	Poised_Promoter	Heterochromatin	FOXF1	-2019	-2.09687e-05	0.0137935	0.22087	0.323234	-0.102364	hyper	0.162134	0.186762	-10kb-1Mb
cg18481230	chr2	155555347	Heterochromatin	Heterochromatin	Heterochromatin	KCNJ3	537	-3.35349e-05	0.0130905	0.274103	0.385286	-0.111183	hyper	0.168366	0.283429	10kb-1Mb
cg17542385	chr1	152681979	Heterochromatin	Heterochromatin	Heterochromatin	C1orf68	-10018	6.31617e-05	0.0127004	0.519039	0.417703	0.101337	hypo	0.19777	0.517109	10kb-1Mb
cg17542385	chr1	152681979	Heterochromatin	Heterochromatin	Heterochromatin	LCE4A	1344	6.31617e-05	0.0127004	0.519039	0.417703	0.101337	hypo	0.19777	0.517109	10kb-1Mb
cg19795722	chr11	132080630	Heterochromatin	Heterochromatin	Heterochromatin	NTM	299275	-2.27758e-05	0.0126426	0.674662	0.551252	0.12341	hypo	0.176531	0.660294	10kb-1Mb
cg19795722	chr11	132080630	Heterochromatin	Heterochromatin	Heterochromatin	OPCML	732935	-2.27758e-05	0.0126426	0.674662	0.551252	0.12341	hypo	0.176531	0.660294	10kb-1Mb
cg17144184	chr8	143221499	Heterochromatin	Heterochromatin	Repressed	PTP4A3	819407	2.88194e-06	0.0119235	0.600383	0.488865	0.111519	hypo	0.175743	0.595454	-10kb-1Mb
cg17144184	chr8	143221499	Heterochromatin	Heterochromatin	Repressed	TSNARE1	263043	2.88194e-06	0.0119235	0.600383	0.488865	0.111519	hypo	0.175743	0.595454	-10kb-1Mb
cg00431198	chr16	76266534	Heterochromatin	Heterochromatin	Heterochromatin	CNTNAP4	-77259	-4.41147e-05	0.0118278	0.701162	0.590379	0.110783	hypo	0.185742	0.709689	-10kb-1Mb
cg16312101	chr8	56357912	Heterochromatin	Heterochromatin	Heterochromatin	TGS1	-327788	-5.20632e-05	0.0105287	0.53467	0.434323	0.100347	hypo	0.181705	0.492786	-10kb-1Mb
cg16312101	chr8	56357912	Heterochromatin	Heterochromatin	Heterochromatin	XKR4	342964	-5.20632e-05	0.0105287	0.53467	0.434323	0.100347	hypo	0.181705	0.492786	-10kb-1Mb
cg06372233	chr2	79252027	Heterochromatin	Heterochromatin	Heterochromatin	REG3G	-799	1.53375e-05	0.00855971	0.69105	0.583489	0.10756	hypo	0.199547	0.73058	-10kb-1Mb
